# Supplementary material for: 5-Chloro-3-ethyl­sulfinyl-2-(4-iodo­phen­yl)-1-benzofuran
Source: Acta Crystallogr Sect E Struct Rep Online. 2010 Aug 28;66(Pt 9):o2449. doi: 10.1107/S1600536810033581 (PMC3008065; doi:10.1107/S1600536810033581)
Supplement: Supplementary file 2 [file e-66-o2449-Isup2.hkl]

# 
# h,k,l, Fc-squared, Fo-squared, sigma(Fo-squared) and status flag 
# 
data_I
_shelx_title ' 1033 IN P2(1)/N' 
_shelx_refln_list_code          4 
_shelx_F_calc_maximum      341.66 
_exptl_crystal_F_000       840.00 
_reflns_d_resolution_high  0.7700 
 
loop_ 
 _symmetry_equiv_pos_as_xyz 
 'x, y, z' 
 '-x+1/2, y+1/2, -z+1/2' 
 '-x, -y, -z' 
 'x-1/2, -y-1/2, z-1/2' 
 
_cell_length_a    11.9782 
_cell_length_b    10.4604 
_cell_length_c    12.9624 
_cell_angle_alpha  90.000 
_cell_angle_beta  107.827 
_cell_angle_gamma  90.000 
 
_shelx_F_squared_multiplier     1.000 
 
loop_ 
 _refln_index_h 
 _refln_index_k 
 _refln_index_l 
 _refln_F_squared_calc 
 _refln_F_squared_meas 
 _refln_F_squared_sigma 
 _refln_observed_status 
   2   0   0     5337.73     5927.21    151.18 o 
   4   0   0    18923.75    19744.60    497.54 o 
   6   0   0     3791.69     3657.12    101.60 o 
   8   0   0     1133.24     1069.39     40.16 o 
  10   0   0       16.41       12.51      7.61 o 
  12   0   0     1552.42     1515.88     59.14 o 
  14   0   0      784.59      776.22     67.16 o 
   1   1   0     3399.97     3538.71     71.30 o 
   2   1   0     1923.37     2145.12     41.36 o 
   3   1   0    31254.76    30029.32   1103.48 o 
   4   1   0     5790.51     6355.02    116.67 o 
   5   1   0    11846.81    12767.23    230.63 o 
   6   1   0     3602.70     3689.44     72.50 o 
   7   1   0     3086.73     3094.22     63.49 o 
   8   1   0      730.90      790.66     30.88 o 
   9   1   0      885.46      814.93     24.68 o 
  10   1   0     1596.46     1535.04     39.54 o 
  11   1   0       79.19       66.37      9.33 o 
  12   1   0     1066.97     1068.45     49.72 o 
  13   1   0        2.24       -2.24      6.63 o 
  14   1   0     1786.28     1836.63     63.21 o 
   0   2   0    14360.13    14513.01    365.00 o 
   1   2   0       18.20       21.98      2.22 o 
   2   2   0      153.60      167.28      5.81 o 
   3   2   0     1120.93     1230.48     24.11 o 
   4   2   0     1265.08     1251.84     24.44 o 
   5   2   0     3634.40     3708.24     71.68 o 
   6   2   0    12103.26    12773.70    208.89 o 
   7   2   0     3833.53     3901.71     70.09 o 
   8   2   0     2182.10     2178.92     43.73 o 
   9   2   0     4909.07     5003.91     90.02 o 
  10   2   0       27.52       31.62      7.20 o 
  11   2   0     5646.36     5572.64    116.43 o 
  12   2   0       34.39       40.51     10.59 o 
  13   2   0      835.00      776.50     30.13 o 
  14   2   0      482.37      502.72     25.16 o 
   1   3   0       46.65       71.09      3.38 o 
   2   3   0      495.71      505.01     22.48 o 
   3   3   0       64.73       71.69      4.67 o 
   4   3   0     1398.17     1552.27     27.23 o 
   5   3   0      366.95      379.42     10.03 o 
   6   3   0     8950.29     8881.56    135.38 o 
   7   3   0      301.14      315.63     10.58 o 
   8   3   0    18653.97    18491.71    276.72 o 
   9   3   0      294.90      287.87     13.54 o 
  10   3   0     4339.90     4328.75     83.50 o 
  11   3   0        2.26        5.15      5.41 o 
  12   3   0     3197.05     3222.76     68.74 o 
  13   3   0       59.28       61.32      9.67 o 
  14   3   0     1214.01     1267.46     38.24 o 
   0   4   0     5681.65     6066.87    130.76 o 
   1   4   0      210.82      244.52      7.27 o 
   2   4   0     2650.74     2719.30     44.25 o 
   3   4   0     6544.23     6859.34    129.82 o 
   4   4   0    13935.21    13709.74    285.00 o 
   5   4   0     9312.06     8984.20    152.01 o 
   6   4   0     3909.61     3887.40     63.53 o 
   7   4   0     1317.43     1276.72     30.21 o 
   8   4   0     2027.59     2019.88     50.87 o 
   9   4   0      517.84      534.52     19.12 o 
  10   4   0       48.31       56.30      9.08 o 
  11   4   0     3669.45     3695.15     75.74 o 
  12   4   0       99.97      110.23     11.25 o 
  13   4   0      821.47      822.05     28.73 o 
  14   4   0      119.23      112.01     13.50 o 
   1   5   0    18287.22    18153.79    268.31 o 
   2   5   0     3013.27     2948.10     48.59 o 
   3   5   0    20764.80    20330.63    327.63 o 
   4   5   0      487.88      537.95     18.28 o 
   5   5   0     1019.06      985.66     33.71 o 
   6   5   0      258.33      253.62     11.88 o 
   7   5   0     1308.19     1339.79     32.25 o 
   8   5   0     1123.61     1102.23     31.83 o 
   9   5   0      996.38     1002.63     32.72 o 
  10   5   0        1.32       -1.54      5.28 o 
  11   5   0       20.98       37.41      8.20 o 
  12   5   0      322.95      341.51     18.21 o 
  13   5   0      113.69      108.17     12.27 o 
   0   6   0    24973.36    24123.91    726.71 o 
   1   6   0     1410.81     1438.96     31.57 o 
   2   6   0     8948.02     8646.91    132.31 o 
   3   6   0     2644.55     2731.23     50.90 o 
   4   6   0     8425.25     8575.82    164.33 o 
   5   6   0      374.32      385.16     16.54 o 
   6   6   0     3110.01     3002.83     75.16 o 
   7   6   0     1672.92     1657.59     38.52 o 
   8   6   0     1138.92     1171.46     31.15 o 
   9   6   0        6.50       30.28      7.04 o 
  10   6   0      732.40      763.85     29.39 o 
  11   6   0       13.06       20.30      7.61 o 
  12   6   0      245.63      245.44     16.26 o 
  13   6   0      287.84      239.67     17.05 o 
   1   7   0     1090.73     1097.05     23.39 o 
   2   7   0      285.76      313.33     15.45 o 
   3   7   0     6317.80     6342.81    109.57 o 
   4   7   0     2927.30     2886.18     64.13 o 
   5   7   0     2760.61     2706.30     61.73 o 
   6   7   0     1285.70     1277.60     36.32 o 
   7   7   0     2404.10     2438.78     58.88 o 
   8   7   0      672.98      712.00     26.83 o 
   9   7   0      423.16      490.72     25.33 o 
  10   7   0     1498.12     1459.09     39.33 o 
  11   7   0       49.35       38.75      9.10 o 
  12   7   0      895.93      945.13     32.23 o 
   0   8   0     4150.72     4200.48     98.91 o 
   1   8   0       54.39       67.77      6.39 o 
   2   8   0      420.59      392.63     13.43 o 
   3   8   0      356.07      373.77     16.75 o 
   4   8   0       51.20       57.32     10.18 o 
   5   8   0      717.21      709.93     25.40 o 
   6   8   0     1046.70     1088.95     39.88 o 
   7   8   0     5369.08     5245.90    115.94 o 
   8   8   0       29.42       28.26      8.99 o 
   9   8   0     2677.66     2682.86     91.82 o 
  10   8   0        1.54       18.43      9.17 o 
  11   8   0     2038.10     2074.77     59.55 o 
   1   9   0      789.73      811.08     21.03 o 
   2   9   0      242.64      217.54     12.28 o 
   3   9   0       36.11       49.20      7.73 o 
   4   9   0     1172.81     1187.61     40.76 o 
   5   9   0      795.12      806.32     29.46 o 
   6   9   0      746.49      710.19     27.42 o 
   7   9   0      415.25      445.68     22.59 o 
   8   9   0     3099.31     3065.33     74.71 o 
   9   9   0       69.07       82.69     13.16 o 
  10   9   0     1672.33     1728.43     76.99 o 
  11   9   0       80.00       57.51     13.38 o 
   0  10   0      488.83      547.35     26.11 o 
   1  10   0        3.19       10.09      6.13 o 
   2  10   0     5175.02     5369.83    110.00 o 
   3  10   0      457.75      462.47     21.60 o 
   4  10   0     2219.62     2424.29     66.34 o 
   5  10   0     1075.17     1056.27     39.80 o 
   6  10   0      283.70      270.35     17.95 o 
   7  10   0       44.07       56.47     11.20 o 
   8  10   0       40.12       50.23     11.72 o 
   9  10   0       61.13       59.61     12.53 o 
  10  10   0      152.09      142.96     36.46 o 
   1  11   0     4239.56     4319.25     84.43 o 
   2  11   0      194.47      206.60     13.74 o 
   3  11   0      775.65      799.54     30.01 o 
   4  11   0      107.20      109.43     13.31 o 
   5  11   0      404.73      419.19     35.59 o 
   6  11   0      235.04      236.50     18.14 o 
   7  11   0      591.59      578.91     47.36 o 
   8  11   0      158.98      202.59     18.42 o 
   0  12   0      472.10      500.24     33.92 o 
   1  12   0      172.19      220.58     17.09 o 
   2  12   0     1512.07     1502.52     45.39 o 
   3  12   0      236.98      218.32     17.27 o 
   4  12   0     2592.14     2647.25     67.44 o 
   5  12   0       24.92        9.81     10.27 o 
   6  12   0      436.82      499.39     26.21 o 
   1  13   0       78.65       72.94     19.94 o 
   2  13   0       13.31       20.31     16.53 o 
   3  13   0      518.05      491.39     40.29 o 
   4  13   0      779.55      793.21     33.04 o 
 -15   0   1      736.50      796.37     71.00 o 
 -13   0   1     2512.00     2527.28    135.29 o 
 -11   0   1    18057.41    17581.92    458.75 o 
  -9   0   1    12439.60    12453.98    326.71 o 
  -7   0   1     7618.77     8104.99    213.63 o 
  -5   0   1     7954.19     8692.88    224.57 o 
  -3   0   1     7439.16     8144.95    207.39 o 
   1   0   1       73.94       97.48     10.07 o 
   3   0   1    19932.67    21655.50    543.71 o 
   5   0   1     8253.23     8425.55    218.94 o 
   7   0   1    10125.24    10414.64    272.43 o 
   9   0   1     3213.19     3211.33     97.74 o 
  11   0   1     4520.34     4394.45    131.58 o 
  13   0   1      166.23      136.54     18.85 o 
 -15   1   1      339.24      341.58     41.26 o 
 -14   1   1     2429.88     2212.77     71.51 o 
 -13   1   1      307.60      281.38     22.00 o 
 -12   1   1     3696.31     3687.66     96.38 o 
 -11   1   1      117.52      115.73     15.27 o 
 -10   1   1       26.65       41.85      6.97 o 
  -9   1   1     2622.46     2512.86     55.33 o 
  -8   1   1    17314.50    17286.60    314.01 o 
  -7   1   1     3716.52     3804.92     75.42 o 
  -6   1   1     6798.59     7204.15    152.99 o 
  -5   1   1      744.07      730.14     18.27 o 
  -4   1   1     1014.48     1134.21     24.42 o 
  -3   1   1     2710.98     2839.26     53.61 o 
  -2   1   1    12505.08    12704.93    203.57 o 
  -1   1   1     1706.04     1825.45     39.97 o 
   0   1   1     6693.27     6989.27    117.21 o 
   1   1   1    27915.86    25408.39    713.88 o 
   2   1   1     3843.76     4200.70     69.45 o 
   3   1   1    26419.11    26115.86    504.28 o 
   4   1   1       31.33       65.44      6.70 o 
   5   1   1     3558.55     3627.24     70.46 o 
   6   1   1     4027.57     4215.65     82.51 o 
   7   1   1      622.72      567.19     18.20 o 
   8   1   1     7648.58     7538.79    143.94 o 
   9   1   1       10.72       28.82      6.78 o 
  10   1   1      681.97      700.10     21.52 o 
  11   1   1      123.64      130.70     10.27 o 
  12   1   1     2893.56     2860.69     83.65 o 
  13   1   1        2.03       -2.43      5.84 o 
  14   1   1     2634.97     2518.58     78.93 o 
 -14   2   1      205.20      216.09     17.31 o 
 -13   2   1       12.59       11.33      7.46 o 
 -12   2   1       12.07       16.04      7.24 o 
 -11   2   1     1410.99     1397.92     50.55 o 
 -10   2   1        0.91        5.08      5.85 o 
  -9   2   1      100.25      113.20     19.67 o 
  -8   2   1      492.02      465.64     16.45 o 
  -7   2   1     2009.52     2050.46     44.45 o 
  -6   2   1     2571.51     2342.46     48.31 o 
  -5   2   1     6101.43     6197.05    115.26 o 
  -4   2   1    18593.19    19231.17    308.49 o 
  -3   2   1     2085.43     2155.21     38.86 o 
  -2   2   1    10945.85    10611.52    192.73 o 
  -1   2   1      353.25      384.18      8.01 o 
   0   2   1    24403.48    22023.80    329.02 o 
   1   2   1      181.02      210.30      6.54 o 
   2   2   1    15461.29    15447.97    226.87 o 
   3   2   1      431.45      469.38     20.74 o 
   4   2   1    11246.19    11088.08    180.46 o 
   5   2   1        1.82        8.82      3.05 o 
   6   2   1    15989.38    16469.25    267.50 o 
   7   2   1       10.71        9.26      4.64 o 
   8   2   1     2336.34     2259.02     45.43 o 
   9   2   1     5923.40     5855.80    104.18 o 
  10   2   1      886.83      877.60     28.84 o 
  11   2   1     2650.68     2656.25     64.13 o 
  12   2   1      170.20      142.24     13.43 o 
  13   2   1      463.81      456.55     23.06 o 
  14   2   1      227.77      223.86     17.97 o 
 -14   3   1       61.89       86.25     11.41 o 
 -13   3   1       62.65       78.54     10.34 o 
 -12   3   1      116.42      122.45     11.20 o 
 -11   3   1      136.65      180.98     14.93 o 
 -10   3   1        7.55        4.31      4.56 o 
  -9   3   1     1196.11     1191.66     30.31 o 
  -8   3   1       62.82       78.93      7.15 o 
  -7   3   1     1705.94     1696.66     53.85 o 
  -6   3   1       71.87      105.05      6.44 o 
  -5   3   1    14946.17    15613.28    256.29 o 
  -4   3   1     5095.05     5431.69     93.16 o 
  -3   3   1    36743.08    33385.82   1160.91 o 
  -2   3   1       34.13       49.87      3.61 o 
  -1   3   1    70486.77    59668.17   1568.99 o 
   0   3   1       86.80       92.04      3.83 o 
   1   3   1     5706.92     5902.63     89.08 o 
   2   3   1       25.61       57.84      6.36 o 
   3   3   1    27223.83    26772.24    537.90 o 
   4   3   1      199.37      217.09      6.98 o 
   5   3   1     1752.10     1506.27     31.54 o 
   6   3   1        8.58        9.41      3.02 o 
   7   3   1     5688.49     5627.70     89.83 o 
   8   3   1      171.18      180.60      9.18 o 
   9   3   1     4055.12     3925.85     75.81 o 
  10   3   1     2594.89     2398.04     52.29 o 
  11   3   1      389.07      376.86     29.24 o 
  12   3   1      219.75      206.95     14.08 o 
  13   3   1      150.19      127.68     12.59 o 
  14   3   1       30.64       41.78      9.93 o 
 -14   4   1      369.90      387.45     22.63 o 
 -13   4   1      205.94      225.29     23.01 o 
 -12   4   1       22.30       31.49      7.91 o 
 -11   4   1     1491.92     1424.05     37.49 o 
 -10   4   1        5.60       18.95      5.97 o 
  -9   4   1     1530.33     1538.88     36.87 o 
  -8   4   1      273.55      271.52     12.86 o 
  -7   4   1     5769.44     5677.18    101.48 o 
  -6   4   1    11451.53    11362.75    212.88 o 
  -5   4   1     5933.38     5841.39    101.65 o 
  -4   4   1     3838.34     3938.64     73.31 o 
  -3   4   1     2748.92     2697.84     98.60 o 
  -2   4   1     5593.00     5548.87     85.29 o 
  -1   4   1     2854.78     3059.08     44.97 o 
   0   4   1    27016.85    25641.87    608.03 o 
   1   4   1        8.22       22.37      4.33 o 
   2   4   1     8269.34     8223.21    122.85 o 
   3   4   1      693.03      632.40     15.17 o 
   4   4   1     7606.60     7515.41    114.95 o 
   5   4   1     1267.12     1475.80     27.68 o 
   6   4   1     7830.30     7738.92    120.00 o 
   7   4   1     2207.34     2205.72     45.99 o 
   8   4   1       29.69       29.45      6.09 o 
   9   4   1     1383.45     1285.40     32.99 o 
  10   4   1      242.88      242.54     13.88 o 
  11   4   1     2102.77     2032.31     48.40 o 
  12   4   1      352.11      373.72     18.95 o 
  13   4   1     1287.25     1289.64     38.06 o 
 -14   5   1     1148.77     1110.98     39.73 o 
 -13   5   1       23.81       13.52      7.86 o 
 -12   5   1     4681.72     4683.83     94.21 o 
 -11   5   1        0.42        4.80      5.84 o 
 -10   5   1     5545.63     5376.08    101.78 o 
  -9   5   1     3649.97     3566.51     71.25 o 
  -8   5   1     6460.46     6249.36    112.86 o 
  -7   5   1      182.48      166.48     10.11 o 
  -6   5   1     1570.53     1536.97     52.89 o 
  -5   5   1      271.66      327.26     14.12 o 
  -4   5   1     3006.52     3132.85     65.34 o 
  -3   5   1     1272.64     1248.09     27.53 o 
  -2   5   1     2884.39     2878.96     47.63 o 
  -1   5   1     1030.82     1119.26     27.25 o 
   0   5   1     1857.51     1857.12     31.14 o 
   1   5   1      686.02      683.24     13.70 o 
   2   5   1      571.21      625.26     32.83 o 
   3   5   1    11652.11    11516.31    171.19 o 
   4   5   1     3052.47     3418.36     96.83 o 
   5   5   1     1764.34     1831.10     33.56 o 
   6   5   1     4060.74     3887.50     72.92 o 
   7   5   1      118.62      126.30     11.19 o 
   8   5   1     3396.15     3506.03     69.41 o 
   9   5   1      106.48      121.17     10.19 o 
  10   5   1     1558.81     1529.69     39.26 o 
  11   5   1       28.45       25.21      7.60 o 
  12   5   1      747.21      747.12     29.81 o 
  13   5   1       18.77        9.67      7.68 o 
 -13   6   1     1123.60     1140.92     36.33 o 
 -12   6   1      224.22      237.40     16.21 o 
 -11   6   1     4113.78     4105.35     83.99 o 
 -10   6   1       46.15       43.64      8.38 o 
  -9   6   1     4227.79     4171.28     81.97 o 
  -8   6   1     1737.48     1703.02     39.96 o 
  -7   6   1     1694.44     1755.93     39.98 o 
  -6   6   1      960.52      971.44     36.85 o 
  -5   6   1     6884.18     6856.68    134.25 o 
  -4   6   1      367.57      337.85     19.14 o 
  -3   6   1      843.68      814.16     21.24 o 
  -2   6   1      164.84      248.39     13.25 o 
  -1   6   1     1473.45     1513.34     28.59 o 
   0   6   1      282.79      310.39     17.13 o 
   1   6   1     1098.90     1099.41     22.40 o 
   2   6   1     2213.10     2209.91     35.39 o 
   3   6   1      635.12      700.86     15.55 o 
   4   6   1     3484.35     3679.87     98.95 o 
   5   6   1     5641.12     5559.59    111.95 o 
   6   6   1      578.98      587.18     26.87 o 
   7   6   1     3218.20     3218.54     64.25 o 
   8   6   1       53.89       56.53      7.93 o 
   9   6   1     4963.02     4900.44     94.16 o 
  10   6   1      200.97      176.03     13.09 o 
  11   6   1     2653.34     2556.61     58.61 o 
  12   6   1       14.84       12.35      8.04 o 
 -12   7   1      492.49      559.59     24.44 o 
 -11   7   1       21.69       25.45      8.23 o 
 -10   7   1      151.62      172.40     13.52 o 
  -9   7   1       12.58       15.47      7.50 o 
  -8   7   1     3453.17     3474.46     78.77 o 
  -7   7   1     1285.70     1261.92     36.56 o 
  -6   7   1     3280.64     3307.52     73.15 o 
  -5   7   1     2534.62     2677.43     61.01 o 
  -4   7   1     1950.26     2102.26     54.98 o 
  -3   7   1      850.02      885.74     20.34 o 
  -2   7   1     1877.91     1902.60     35.42 o 
  -1   7   1     5427.63     5387.26     86.03 o 
   0   7   1      338.54      351.66     12.43 o 
   1   7   1     6905.84     6800.43    106.69 o 
   2   7   1      980.62      936.69     21.19 o 
   3   7   1     4121.99     4106.36     74.55 o 
   4   7   1        0.97       10.49      6.59 o 
   5   7   1     4691.87     4544.17     95.30 o 
   6   7   1      142.53      160.52     12.56 o 
   7   7   1      853.39      798.49     35.31 o 
   8   7   1     1336.73     1373.31     48.47 o 
   9   7   1      158.90      154.90     17.45 o 
  10   7   1      192.73      218.91     21.99 o 
  11   7   1        9.18       11.85      7.67 o 
  12   7   1     1847.73     1919.55     50.22 o 
 -12   8   1       25.50       20.41     10.67 o 
 -11   8   1      405.12      436.80     23.99 o 
 -10   8   1       34.06       34.49     10.12 o 
  -9   8   1      420.98      434.78     22.65 o 
  -8   8   1      301.92      337.28     30.47 o 
  -7   8   1      236.04      226.84     15.57 o 
  -6   8   1     1069.63     1062.51     33.31 o 
  -5   8   1      747.53      749.21     26.22 o 
  -4   8   1     8586.32     8462.70    165.29 o 
  -3   8   1       13.45       10.92      5.30 o 
  -2   8   1     7969.20     7741.31    121.46 o 
  -1   8   1      448.14      466.14     14.45 o 
   0   8   1     6646.28     6442.73    102.76 o 
   1   8   1      406.87      421.87     13.78 o 
   2   8   1     3886.58     3974.37     67.12 o 
   3   8   1       23.64       17.86      7.53 o 
   4   8   1     1962.46     2094.21     81.06 o 
   5   8   1      655.52      650.78     24.78 o 
   6   8   1     1743.38     1769.68     49.00 o 
   7   8   1      461.45      497.70     24.79 o 
   8   8   1     2964.47     3063.83    147.05 o 
   9   8   1      205.67      238.09     17.95 o 
  10   8   1      211.22      242.18     27.12 o 
  11   8   1      174.84      227.08     24.79 o 
 -11   9   1        3.12        1.43     10.21 o 
 -10   9   1      777.08      721.05     31.06 o 
  -9   9   1      968.26      890.97     62.29 o 
  -8   9   1      138.60      127.57     13.76 o 
  -7   9   1      563.79      655.92     57.37 o 
  -6   9   1     1479.31     1431.85     41.25 o 
  -5   9   1     2615.30     2558.74     61.59 o 
  -4   9   1     2167.08     2243.02     55.15 o 
  -3   9   1     4171.43     4312.83    140.75 o 
  -2   9   1      311.78      288.69     14.02 o 
  -1   9   1     5613.36     5553.61     91.03 o 
   0   9   1     1283.38     1267.08     28.04 o 
   1   9   1     4382.48     4245.53     72.09 o 
   2   9   1        0.49        3.50      4.94 o 
   3   9   1     6949.25     7081.66    142.22 o 
   4   9   1      269.87      269.00     16.36 o 
   5   9   1     1722.20     1714.94     46.58 o 
   6   9   1        0.63        4.80      7.81 o 
   7   9   1     1068.15     1105.34     36.64 o 
   8   9   1       28.34       39.62     10.27 o 
   9   9   1      423.46      475.11     25.01 o 
  10   9   1     1188.93     1136.05     40.64 o 
 -10  10   1       79.46       99.78     15.08 o 
  -9  10   1     1379.25     1384.15     93.90 o 
  -8  10   1      114.87      143.35     15.04 o 
  -7  10   1     2315.36     2348.00     73.26 o 
  -6  10   1      895.25      931.54     32.82 o 
  -5  10   1      347.54      340.90     19.05 o 
  -4  10   1       52.89       47.05      9.84 o 
  -3  10   1      272.75      264.56     19.16 o 
  -2  10   1      188.78      204.56     12.80 o 
  -1  10   1      445.32      434.27     20.02 o 
   0  10   1     1398.97     1378.70     30.76 o 
   1  10   1      425.92      443.66     20.21 o 
   2  10   1     2872.22     2919.11     60.76 o 
   3  10   1      323.11      335.14     18.81 o 
   4  10   1     1284.28     1318.89     40.11 o 
   5  10   1      899.53      905.01     38.70 o 
   6  10   1     2119.84     2109.30     56.48 o 
   7  10   1      711.27      798.09     31.69 o 
   8  10   1       62.71       70.83     12.87 o 
   9  10   1      438.86      439.17     25.02 o 
  -8  11   1      421.74      421.31     24.32 o 
  -7  11   1       74.06       53.28     11.65 o 
  -6  11   1       69.25       72.40     12.20 o 
  -5  11   1        0.42        2.15      8.69 o 
  -4  11   1     1778.27     1768.58     48.96 o 
  -3  11   1     1212.05     1233.09     34.07 o 
  -2  11   1      439.23      443.36     18.98 o 
  -1  11   1        5.68        4.32      6.54 o 
   0  11   1      177.39      192.49     15.18 o 
   1  11   1       36.48       42.11      8.77 o 
   2  11   1      355.12      374.82     20.30 o 
   3  11   1       57.00       99.22     26.17 o 
   4  11   1      487.17      519.17     38.64 o 
   5  11   1      169.02      163.14     15.66 o 
   6  11   1     1431.63     1422.61     44.76 o 
   7  11   1        6.55        4.00     10.01 o 
   8  11   1      517.82      482.35     26.66 o 
  -7  12   1      530.84      568.01     27.91 o 
  -6  12   1       37.59       50.66     12.13 o 
  -5  12   1     1003.11     1022.34     45.98 o 
  -4  12   1       73.25       86.07     12.87 o 
  -3  12   1       81.81       65.33     10.17 o 
  -2  12   1       42.02       41.97     12.25 o 
  -1  12   1       74.12       86.55     14.77 o 
   0  12   1      111.09       84.99     14.54 o 
   1  12   1       49.51       68.15     14.92 o 
   2  12   1     1574.92     1644.32     56.47 o 
   3  12   1       37.57       41.29     11.42 o 
   4  12   1      505.24      564.07     27.04 o 
   5  12   1      568.27      508.92     26.27 o 
   6  12   1       38.94       46.70     16.06 o 
  -4  13   1      577.55      544.66     30.64 o 
  -3  13   1     1302.25     1208.51    104.58 o 
  -2  13   1       14.92       20.59     15.43 o 
  -1  13   1     1366.10     1551.17     55.53 o 
   0  13   1        2.68        0.38     11.76 o 
   1  13   1      975.39     1088.58     49.43 o 
   2  13   1      129.26      162.39     19.01 o 
   3  13   1        4.35       12.80     11.97 o 
 -14   0   2     2232.14     2061.93    121.85 o 
 -12   0   2       67.41       96.88     23.99 o 
 -10   0   2      430.65      427.34     23.98 o 
  -8   0   2     3607.59     3619.99    103.66 o 
  -6   0   2    32335.16    34244.73    861.08 o 
  -4   0   2    16622.12    16933.30    441.14 o 
  -2   0   2     7988.49     8390.64    285.93 o 
   0   0   2    19992.28    17422.28    643.81 o 
   2   0   2     7116.82     7289.43    153.57 o 
   4   0   2    11713.71    11699.58    299.69 o 
   6   0   2    18890.22    19084.82    486.77 o 
   8   0   2     6591.39     6622.44    181.64 o 
  10   0   2      253.46      270.65     43.66 o 
  12   0   2      161.67      174.98     22.02 o 
  14   0   2      115.04      121.62     20.05 o 
 -15   1   2       35.03       54.03     13.23 o 
 -14   1   2       81.78       51.04     16.92 o 
 -13   1   2      370.01      383.64     23.58 o 
 -12   1   2     1644.10     1562.55     50.66 o 
 -11   1   2      174.49      200.25     12.69 o 
 -10   1   2     2075.47     2096.14     48.56 o 
  -9   1   2      111.92      106.30      8.39 o 
  -8   1   2     8969.30     8876.20    165.98 o 
  -7   1   2      287.10      279.86     11.06 o 
  -6   1   2     3791.13     3966.31     93.62 o 
  -5   1   2     7360.62     7842.92    164.60 o 
  -4   1   2       12.42       26.62      2.09 o 
  -3   1   2    35851.00    30573.31    825.96 o 
  -2   1   2      101.48      122.05      6.47 o 
  -1   1   2     7181.89     7599.39    136.60 o 
   0   1   2       90.33      126.07      7.34 o 
   1   1   2    29467.17    25909.87    637.19 o 
   2   1   2      110.97      143.36      8.87 o 
   3   1   2    30771.57    29783.60    970.77 o 
   4   1   2      443.14      420.20     13.04 o 
   5   1   2     7228.95     7254.01    121.26 o 
   6   1   2      666.28      654.53     17.40 o 
   7   1   2     3997.71     3968.70     71.93 o 
   8   1   2     7167.24     6983.86    120.95 o 
   9   1   2     2923.39     2781.70     55.50 o 
  10   1   2      269.93      264.93     13.45 o 
  11   1   2       91.18       98.41     12.34 o 
  12   1   2      619.15      617.92     25.50 o 
  13   1   2       33.75       50.20      8.84 o 
  14   1   2      110.01       80.17     12.77 o 
 -15   2   2     1251.41     1248.71     44.35 o 
 -14   2   2      427.01      455.77     23.21 o 
 -13   2   2     1598.49     1534.63     44.87 o 
 -12   2   2      384.78      388.43     22.91 o 
 -11   2   2     5899.52     5671.91    135.99 o 
 -10   2   2      566.54      525.04     39.53 o 
  -9   2   2     4762.79     4835.38     96.39 o 
  -8   2   2      141.15      154.34      9.41 o 
  -7   2   2     7581.56     7960.76    148.60 o 
  -6   2   2       40.80       85.37      6.28 o 
  -5   2   2    16034.53    16840.18    271.31 o 
  -4   2   2      770.17      808.73     16.47 o 
  -3   2   2    17955.58    18322.74    294.05 o 
  -2   2   2     1274.69     1260.53     27.06 o 
  -1   2   2     9296.99     9898.09    159.49 o 
   0   2   2    81399.01    67025.21   1081.28 o 
   1   2   2     5101.51     5357.69     98.47 o 
   2   2   2     9932.12    10104.54    149.97 o 
   3   2   2     3366.55     3572.07     56.19 o 
   4   2   2      452.34      434.85     18.83 o 
   5   2   2     6413.79     6646.40    112.12 o 
   6   2   2     1242.86     1260.68     27.59 o 
   7   2   2     2464.98     2481.43     48.43 o 
   8   2   2       11.52        9.70      4.81 o 
   9   2   2     1945.09     1936.77     41.89 o 
  10   2   2        3.01        2.34      5.74 o 
  11   2   2     4498.06     4229.65     93.43 o 
  12   2   2      433.96      422.82     21.70 o 
  13   2   2      939.34      915.85     33.78 o 
 -14   3   2     4013.19     3970.98     83.94 o 
 -13   3   2        0.18        1.55      5.54 o 
 -12   3   2     4635.90     4627.76     91.25 o 
 -11   3   2      254.40      211.68     18.75 o 
 -10   3   2     2121.39     2171.73     47.73 o 
  -9   3   2       25.37       27.29      6.39 o 
  -8   3   2     9348.02     9248.48    158.97 o 
  -7   3   2       94.42      104.76      6.00 o 
  -6   3   2     8296.60     8194.71    136.42 o 
  -5   3   2      683.51      861.82     20.31 o 
  -4   3   2     7990.91     8268.57    156.03 o 
  -3   3   2      386.30      397.23      9.97 o 
  -2   3   2    10904.27    10986.06    150.25 o 
  -1   3   2    23863.51    23564.46    525.36 o 
   0   3   2       87.41      141.88     11.23 o 
   1   3   2      114.65      111.14      7.63 o 
   2   3   2     8607.59     8985.32    165.17 o 
   3   3   2     1017.46     1095.88     20.58 o 
   4   3   2       19.62       13.11      3.58 o 
   5   3   2        2.21        4.55      2.47 o 
   6   3   2     3480.10     3456.54     57.76 o 
   7   3   2       36.84       39.45      4.94 o 
   8   3   2     5566.93     5454.34     89.04 o 
   9   3   2      400.15      353.98     15.43 o 
  10   3   2      913.39      869.43     27.26 o 
  11   3   2      166.49      158.90     12.33 o 
  12   3   2     2539.11     2541.12     58.17 o 
  13   3   2       66.02       57.99      9.97 o 
 -14   4   2        1.16        2.37      6.81 o 
 -13   4   2      577.74      641.13     26.96 o 
 -12   4   2       62.99       73.45      9.51 o 
 -11   4   2     4489.49     4492.84     88.13 o 
 -10   4   2       17.85       14.55      5.55 o 
  -9   4   2    12797.81    12762.43    217.39 o 
  -8   4   2      241.99      266.39     17.04 o 
  -7   4   2     1661.48     1699.02     37.22 o 
  -6   4   2      177.97      173.03      8.98 o 
  -5   4   2     8164.07     7965.89    179.27 o 
  -4   4   2     4012.95     4125.00     73.08 o 
  -3   4   2      447.24      442.07     13.69 o 
  -2   4   2     8277.72     8337.58    115.96 o 
  -1   4   2      178.34      225.61      6.93 o 
   0   4   2    14806.59    15062.21    220.60 o 
   1   4   2      735.95      713.34     14.85 o 
   2   4   2     7486.63     7797.12    129.49 o 
   3   4   2      523.63      584.89     23.54 o 
   4   4   2     8070.09     8074.26    123.41 o 
   5   4   2     3413.52     3461.15     57.35 o 
   6   4   2       22.09       35.01      6.01 o 
   7   4   2      333.67      311.95     13.47 o 
   8   4   2      497.77      452.87     17.46 o 
   9   4   2     1237.90     1271.74     33.12 o 
  10   4   2      359.08      357.25     26.42 o 
  11   4   2     3367.26     3403.95     71.58 o 
  12   4   2       68.50       74.37     10.35 o 
  13   4   2      236.92      228.52     16.43 o 
 -14   5   2      153.23      193.35     15.90 o 
 -13   5   2      506.30      488.03     21.96 o 
 -12   5   2      484.52      484.27     21.16 o 
 -11   5   2      236.71      259.46     15.11 o 
 -10   5   2       53.28       47.15      7.76 o 
  -9   5   2      710.04      743.59     42.41 o 
  -8   5   2     5082.33     5052.28     93.82 o 
  -7   5   2     2410.38     2355.02     48.72 o 
  -6   5   2     1190.66     1230.55     34.59 o 
  -5   5   2     5981.38     5952.08    116.52 o 
  -4   5   2       18.53       28.58      5.40 o 
  -3   5   2     9143.30     8914.05    177.36 o 
  -2   5   2      306.61      286.49      8.29 o 
  -1   5   2     7080.18     7061.88     99.65 o 
   0   5   2       55.93       74.70      4.23 o 
   1   5   2     8295.52     8372.29    137.04 o 
   2   5   2      135.22      161.35      7.55 o 
   3   5   2     9126.45     9034.67    150.72 o 
   4   5   2      863.76      841.73     20.45 o 
   5   5   2    11542.58    11699.02    177.37 o 
   6   5   2      421.40      488.77     16.91 o 
   7   5   2     5940.22     5825.75    105.61 o 
   8   5   2     3441.37     3328.19     79.66 o 
   9   5   2     1635.41     1639.76     40.11 o 
  10   5   2       46.64       58.48      9.00 o 
  11   5   2      100.36      117.62     11.64 o 
  12   5   2      212.23      214.20     16.58 o 
  13   5   2        3.36       -2.95      7.10 o 
 -13   6   2       42.87       35.48      9.57 o 
 -12   6   2       72.04       78.03     10.56 o 
 -11   6   2       91.89       69.72     10.33 o 
 -10   6   2        8.41        2.79      5.60 o 
  -9   6   2      616.12      610.00     21.54 o 
  -8   6   2      597.64      593.21     26.17 o 
  -7   6   2     4326.07     4391.79     92.43 o 
  -6   6   2     6955.34     6975.33    137.28 o 
  -5   6   2       40.68       35.11      7.06 o 
  -4   6   2     5346.22     5438.93    107.89 o 
  -3   6   2        1.23        8.15      4.79 o 
  -2   6   2     8941.18     9087.53    138.75 o 
  -1   6   2     1499.28     1596.12     27.35 o 
   0   6   2    15700.52    15505.96    212.95 o 
   1   6   2       71.25       87.30      5.43 o 
   2   6   2     9660.12     9440.60    155.60 o 
   3   6   2      123.81      113.18      6.03 o 
   4   6   2     9248.51     9353.72    157.47 o 
   5   6   2      254.23      254.12     14.43 o 
   6   6   2     7828.68     7565.13    155.27 o 
   7   6   2      853.11      856.91     25.33 o 
   8   6   2      721.87      745.21     44.07 o 
   9   6   2      716.32      685.10     23.71 o 
  10   6   2       39.38       61.55      9.54 o 
  11   6   2      105.56       95.99     11.44 o 
  12   6   2       73.66       69.95     12.00 o 
 -13   7   2       74.02       58.43     11.17 o 
 -12   7   2      857.22      858.37     30.45 o 
 -11   7   2       42.76       56.57      9.76 o 
 -10   7   2     2848.62     2795.10     61.67 o 
  -9   7   2       98.79      120.96     12.20 o 
  -8   7   2     2400.25     2404.15     82.82 o 
  -7   7   2      201.50      203.61     13.89 o 
  -6   7   2     1566.71     1507.33     58.72 o 
  -5   7   2       50.68       78.08     14.54 o 
  -4   7   2     3406.20     3490.99     74.54 o 
  -3   7   2    11217.81    11198.58    170.77 o 
  -2   7   2       48.56       42.21      8.87 o 
  -1   7   2     3133.53     2928.34     50.52 o 
   0   7   2      652.19      675.30     15.40 o 
   1   7   2     7945.91     7891.83    112.56 o 
   2   7   2      131.29      137.25      7.11 o 
   3   7   2     5322.87     5237.12     83.55 o 
   4   7   2     2521.68     2595.58     59.91 o 
   5   7   2      828.30      810.08     27.36 o 
   6   7   2      899.44      888.65     39.88 o 
   7   7   2      157.78      166.34     13.50 o 
   8   7   2      956.46      879.99     55.16 o 
   9   7   2     3237.36     3302.32     78.37 o 
  10   7   2     2301.38     2168.29     59.05 o 
  11   7   2       82.00      101.42     12.06 o 
 -12   8   2      103.29      107.26     14.92 o 
 -11   8   2     1391.97     1460.92     46.50 o 
 -10   8   2      255.82      265.19     21.88 o 
  -9   8   2     1670.06     1689.82     48.16 o 
  -8   8   2       85.40       86.09     11.36 o 
  -7   8   2     1431.88     1514.23     48.36 o 
  -6   8   2     1109.92     1107.54     33.64 o 
  -5   8   2     4372.37     4238.03     90.25 o 
  -4   8   2        6.95       11.76      7.08 o 
  -3   8   2     4705.67     4633.06     86.00 o 
  -2   8   2       10.24        6.60      4.52 o 
  -1   8   2     1543.93     1591.46     35.19 o 
   0   8   2     1604.14     1525.54     35.40 o 
   1   8   2       13.80       27.12      8.98 o 
   2   8   2        3.52       13.44      7.20 o 
   3   8   2      303.98      306.63     21.05 o 
   4   8   2        3.78        1.51      7.34 o 
   5   8   2     1055.94     1023.28     32.83 o 
   6   8   2      982.54      996.21     59.00 o 
   7   8   2      907.77      897.92     31.64 o 
   8   8   2        5.71        8.10      8.86 o 
   9   8   2      686.64      678.58     28.94 o 
  10   8   2       47.31       86.42     13.75 o 
  11   8   2      791.87      896.60     54.15 o 
 -11   9   2       79.94       52.53     12.75 o 
 -10   9   2     1383.15     1443.79     46.04 o 
  -9   9   2        0.59        3.96      8.43 o 
  -8   9   2     1809.10     1827.98     50.84 o 
  -7   9   2        1.36        6.52      7.68 o 
  -6   9   2     3587.18     3577.62     80.69 o 
  -5   9   2      141.68      125.63     11.95 o 
  -4   9   2      777.37      808.02     27.66 o 
  -3   9   2       72.43       63.76      8.10 o 
  -2   9   2      901.95      871.27     25.02 o 
  -1   9   2     2841.13     2850.23     51.74 o 
   0   9   2      175.48      184.35      9.83 o 
   1   9   2     2020.71     1999.05     39.25 o 
   2   9   2      171.60      213.47     14.69 o 
   3   9   2       32.73       50.32     10.80 o 
   4   9   2     1504.66     1537.36     43.11 o 
   5   9   2       81.63       83.60     11.57 o 
   6   9   2      417.49      408.10     21.26 o 
   7   9   2       19.94       12.18      8.63 o 
   8   9   2     1006.49     1017.08     36.13 o 
   9   9   2      104.44      126.20     15.51 o 
  10   9   2      808.12      794.88     44.18 o 
 -10  10   2       44.93       40.36     12.07 o 
  -9  10   2     1579.31     1658.51     57.61 o 
  -8  10   2      877.46      910.44     34.13 o 
  -7  10   2      702.42      703.32     28.66 o 
  -6  10   2      165.30      154.73     17.17 o 
  -5  10   2     1716.53     1764.36     48.11 o 
  -4  10   2     1854.45     1872.96     72.01 o 
  -3  10   2       32.10       21.02      6.71 o 
  -2  10   2     3083.66     3123.04     63.71 o 
  -1  10   2       84.66       99.48     14.65 o 
   0  10   2      422.89      438.56     15.81 o 
   1  10   2      264.05      254.55     13.95 o 
   2  10   2     1275.25     1289.00     38.70 o 
   3  10   2      296.60      304.67     18.33 o 
   4  10   2     3155.22     3202.94     75.62 o 
   5  10   2      335.92      323.69     19.82 o 
   6  10   2      123.25      114.96     13.72 o 
   7  10   2      276.02      295.62     19.93 o 
   8  10   2      783.53      757.58     32.15 o 
   9  10   2      745.17      742.32     38.17 o 
  -9  11   2        0.50       -2.97      9.93 o 
  -8  11   2       80.56       81.03     13.70 o 
  -7  11   2      591.02      658.92     34.00 o 
  -6  11   2       21.68       19.69      9.66 o 
  -5  11   2     1205.76     1231.60     53.87 o 
  -4  11   2      123.95      143.72     14.68 o 
  -3  11   2     1160.65     1209.26     38.06 o 
  -2  11   2      170.05      169.07     14.16 o 
  -1  11   2     2357.40     2376.89     58.98 o 
   0  11   2      269.89      240.98     19.67 o 
   1  11   2     2158.36     2108.44     54.38 o 
   2  11   2       30.49       31.84      9.91 o 
   3  11   2     2002.24     1935.90     52.89 o 
   4  11   2        3.54       -7.90      7.90 o 
   5  11   2     3147.11     3198.14     77.80 o 
   6  11   2      431.20      401.97     28.25 o 
   7  11   2     1182.26     1271.74     55.13 o 
  -7  12   2      992.14     1082.85     45.37 o 
  -6  12   2      556.19      555.36     31.38 o 
  -5  12   2        0.63        0.33      9.97 o 
  -4  12   2      343.49      386.26     25.06 o 
  -3  12   2       38.69       28.75      9.49 o 
  -2  12   2     2602.18     2574.25     76.92 o 
  -1  12   2      102.93      135.63     21.40 o 
   0  12   2      910.31      980.94     41.11 o 
   1  12   2      148.11      142.55     17.91 o 
   2  12   2     2222.22     2300.53     71.41 o 
   3  12   2       28.03       32.48     11.08 o 
   4  12   2      750.05      754.55     31.61 o 
   5  12   2      128.31      102.18     15.02 o 
   6  12   2      195.26      234.77     19.77 o 
  -4  13   2      292.89      324.13     24.35 o 
  -3  13   2      281.28      276.30     23.00 o 
  -2  13   2        5.97        2.39     10.65 o 
  -1  13   2      905.97      884.01     40.12 o 
   0  13   2       37.90       31.30     13.12 o 
   1  13   2      286.03      299.41     24.23 o 
   2  13   2       27.90       35.59     14.17 o 
   3  13   2      286.72      284.76     34.20 o 
 -15   0   3     2243.50     2347.85    138.17 o 
 -13   0   3      402.41      355.01     42.22 o 
 -11   0   3     7527.12     7411.49    204.71 o 
  -9   0   3     2999.45     3015.07     90.30 o 
  -7   0   3     7487.13     7292.32    193.61 o 
  -5   0   3    31446.86    30947.92   1746.16 o 
  -3   0   3    11730.48    12142.01    433.21 o 
  -1   0   3      414.75      409.99      9.83 o 
   1   0   3       77.62       61.77      7.60 o 
   3   0   3       33.11       40.16      4.29 o 
   5   0   3       41.99       35.42      5.48 o 
   7   0   3       67.62       91.17     10.63 o 
   9   0   3     7740.66     7544.54    170.26 o 
  11   0   3     6438.18     6370.08    168.05 o 
  13   0   3     1034.46      909.59     47.74 o 
 -15   1   3        4.03       14.50     13.43 o 
 -14   1   3     2158.13     2036.48     85.49 o 
 -13   1   3        0.67        6.55      7.37 o 
 -12   1   3     4880.07     4812.23    119.16 o 
 -11   1   3      109.94      123.67     28.47 o 
 -10   1   3     4903.76     4934.01     99.33 o 
  -9   1   3       13.98       28.15      5.24 o 
  -8   1   3    15628.21    15781.89    287.38 o 
  -7   1   3      281.34      327.49     14.82 o 
  -6   1   3    15744.43    16537.67    297.89 o 
  -5   1   3     6357.28     6900.76    111.87 o 
  -4   1   3     2032.20     2006.78     32.68 o 
  -3   1   3    11308.73    11789.44    190.51 o 
  -2   1   3     5234.14     5326.34     88.49 o 
  -1   1   3    17618.80    17585.63    426.13 o 
   0   1   3    10029.42    10451.18    154.54 o 
   1   1   3       10.12       29.29      4.66 o 
   2   1   3       80.18       85.74      3.90 o 
   3   1   3     4367.77     4569.49     77.52 o 
   4   1   3     1960.45     2318.45     42.87 o 
   5   1   3      464.02      455.02     22.38 o 
   6   1   3     2528.55     2514.09     48.10 o 
   7   1   3     2361.99     2294.86     45.87 o 
   8   1   3     3977.31     3863.49     72.10 o 
   9   1   3     1874.66     1834.80     40.60 o 
  10   1   3      745.22      770.10     33.62 o 
  11   1   3      595.10      599.44     19.63 o 
  12   1   3     1019.40      975.53     29.71 o 
  13   1   3        0.38        1.77      6.62 o 
 -15   2   3       14.63       22.46      8.81 o 
 -14   2   3     1458.70     1445.69     62.59 o 
 -13   2   3      785.13      806.92     34.70 o 
 -12   2   3       20.79       61.71     13.87 o 
 -11   2   3     5455.44     5520.05    132.49 o 
 -10   2   3      715.94      687.68     27.78 o 
  -9   2   3     1510.04     1538.46     37.42 o 
  -8   2   3      511.85      540.09     17.31 o 
  -7   2   3      301.42      304.20     11.63 o 
  -6   2   3     5973.89     5759.69     98.26 o 
  -5   2   3     4215.09     4448.46     63.66 o 
  -4   2   3    12194.93    12397.37    199.31 o 
  -3   2   3     1516.60     1570.44     45.66 o 
  -2   2   3     2854.07     2935.56     50.20 o 
  -1   2   3      114.00       94.87     10.16 o 
   0   2   3   116728.89    91885.37   1772.39 o 
   1   2   3      525.57      443.53     12.11 o 
   2   2   3     6962.46     6664.59    100.79 o 
   3   2   3     1585.49     1779.21     35.09 o 
   4   2   3    15377.00    15116.87    245.41 o 
   5   2   3     1299.81     1170.34     25.66 o 
   6   2   3     8508.41     8442.50    142.23 o 
   7   2   3      635.11      645.61     18.68 o 
   8   2   3     1991.30     1949.93     41.53 o 
   9   2   3       92.92      115.72      9.11 o 
  10   2   3       94.29       99.50     16.57 o 
  11   2   3      355.35      383.02     19.75 o 
  12   2   3      723.20      702.94     28.62 o 
  13   2   3       76.04       98.32     11.44 o 
 -15   3   3      763.49      773.85     29.23 o 
 -14   3   3        4.73       10.22      7.01 o 
 -13   3   3     1151.98     1139.41     38.24 o 
 -12   3   3      431.80      424.95     18.59 o 
 -11   3   3       53.83       52.52      9.91 o 
 -10   3   3     1579.19     1581.20     42.83 o 
  -9   3   3     3455.34     3400.81     75.01 o 
  -8   3   3       32.65       29.63      6.21 o 
  -7   3   3     2652.20     2732.10     51.28 o 
  -6   3   3      208.77      221.29     10.78 o 
  -5   3   3     1848.45     1767.55     27.88 o 
  -4   3   3     3836.92     4290.57     67.13 o 
  -3   3   3    12148.93    12199.91    167.18 o 
  -2   3   3     2114.25     2247.09     33.86 o 
  -1   3   3     5252.63     5051.05     77.09 o 
   0   3   3        1.64        6.58      2.37 o 
   1   3   3    12959.19    12575.20    227.76 o 
   2   3   3        0.33        5.82      2.26 o 
   3   3   3    49123.94    45791.67   1169.49 o 
   4   3   3      523.06      553.72     13.43 o 
   5   3   3     7607.33     7433.88    115.02 o 
   6   3   3      755.24      747.14     18.04 o 
   7   3   3     3740.20     3786.47     64.08 o 
   8   3   3      150.68      145.14      8.76 o 
   9   3   3      323.33      344.43     20.72 o 
  10   3   3      368.62      351.12     16.67 o 
  11   3   3      106.50      132.20     11.60 o 
  12   3   3       73.99       92.77     10.93 o 
  13   3   3       16.20       27.47      8.70 o 
 -14   4   3      214.64      228.66     15.95 o 
 -13   4   3     1383.15     1277.77     36.85 o 
 -12   4   3       51.20       62.14      9.11 o 
 -11   4   3     1616.68     1543.68     39.17 o 
 -10   4   3       81.60       89.33      8.89 o 
  -9   4   3     4480.90     4481.80     84.86 o 
  -8   4   3       41.97       61.93      6.96 o 
  -7   4   3     2595.99     2711.26     53.58 o 
  -6   4   3     4366.22     4269.58     77.53 o 
  -5   4   3      203.29      164.14     10.66 o 
  -4   4   3     6104.20     6174.21    104.72 o 
  -3   4   3     2315.66     2265.89     35.18 o 
  -2   4   3     3622.12     3572.97     56.33 o 
  -1   4   3     3916.11     4097.50     59.40 o 
   0   4   3    26223.40    25567.84    375.41 o 
   1   4   3      587.87      589.70     14.82 o 
   2   4   3     2484.37     2407.48     61.20 o 
   3   4   3      250.67      254.84     12.80 o 
   4   4   3     2842.07     2787.46     65.92 o 
   5   4   3      692.60      712.66     17.95 o 
   6   4   3    10078.99    10056.13    154.51 o 
   7   4   3     3653.97     3571.02     61.56 o 
   8   4   3     4206.99     4128.43     79.44 o 
   9   4   3      255.62      233.13     13.35 o 
  10   4   3     1246.74     1248.89     45.35 o 
  11   4   3      390.03      370.74     18.46 o 
  12   4   3      629.43      593.79     24.05 o 
  13   4   3      176.29      131.64     15.21 o 
 -14   5   3     1204.52     1248.40     38.43 o 
 -13   5   3       83.71       98.83     11.52 o 
 -12   5   3     1649.90     1699.62     43.93 o 
 -11   5   3      115.23      147.08     11.92 o 
 -10   5   3     1853.93     1837.83     43.77 o 
  -9   5   3       17.14       32.99      6.82 o 
  -8   5   3     9669.07     9623.81    166.74 o 
  -7   5   3       28.42       32.26      5.91 o 
  -6   5   3     8700.03     8492.83    162.68 o 
  -5   5   3      824.34      834.84     23.85 o 
  -4   5   3    13959.71    14296.97    316.94 o 
  -3   5   3     5789.90     5525.40     85.68 o 
  -2   5   3     6017.97     6151.65    111.71 o 
  -1   5   3     3171.19     3230.15     48.65 o 
   0   5   3      638.84      706.06     14.36 o 
   1   5   3       21.89       19.32      3.57 o 
   2   5   3       89.20       98.13      6.63 o 
   3   5   3     1866.07     1875.34     37.62 o 
   4   5   3       23.11       25.64      5.50 o 
   5   5   3        6.25       11.81      4.83 o 
   6   5   3      888.20      855.39     23.85 o 
   7   5   3      603.48      601.26     20.22 o 
   8   5   3     2086.36     2118.41     47.30 o 
   9   5   3       96.52      136.30     13.74 o 
  10   5   3     2355.73     2260.85     52.38 o 
  11   5   3       50.91       46.46      9.41 o 
  12   5   3     2063.79     2180.00     78.68 o 
 -13   6   3      522.52      570.37     24.67 o 
 -12   6   3      219.15      211.33     14.76 o 
 -11   6   3     3948.16     3992.19     81.73 o 
 -10   6   3       52.67       59.24      8.49 o 
  -9   6   3     3307.60     3293.84     67.55 o 
  -8   6   3      147.66      146.80     13.14 o 
  -7   6   3     9504.26     9574.95    184.73 o 
  -6   6   3      336.73      363.24     16.38 o 
  -5   6   3     9425.94     9174.47    175.01 o 
  -4   6   3     2626.53     2708.93     53.06 o 
  -3   6   3     5067.62     5126.20     75.34 o 
  -2   6   3     2449.65     2519.52     55.35 o 
  -1   6   3      105.22      147.06      7.79 o 
   0   6   3      616.44      640.48     14.19 o 
   1   6   3        5.70        7.09      3.22 o 
   2   6   3       48.14       65.97      9.91 o 
   3   6   3      329.89      346.49     12.71 o 
   4   6   3      411.42      427.71     14.47 o 
   5   6   3      929.51      907.51     42.42 o 
   6   6   3        0.77        5.47      6.43 o 
   7   6   3      698.81      649.70     42.65 o 
   8   6   3      847.88      841.01     30.08 o 
   9   6   3      641.03      635.49     33.04 o 
  10   6   3      114.35      115.60     11.77 o 
  11   6   3     2253.34     2330.00     63.01 o 
  12   6   3      108.28      116.11     18.58 o 
 -13   7   3      162.56      167.84     23.69 o 
 -12   7   3     2254.48     2337.73     56.82 o 
 -11   7   3      230.06      177.71     14.01 o 
 -10   7   3     3145.07     3152.47     75.52 o 
  -9   7   3       39.83       41.71      9.08 o 
  -8   7   3     3992.85     3933.35     86.64 o 
  -7   7   3      325.64      310.13     16.72 o 
  -6   7   3      668.89      682.65     24.34 o 
  -5   7   3     1880.06     1929.53     47.06 o 
  -4   7   3        7.70       14.11      5.20 o 
  -3   7   3     3657.37     3647.54     61.44 o 
  -2   7   3     5504.72     5389.12     79.76 o 
  -1   7   3     6859.25     6972.66    100.63 o 
   0   7   3     1968.59     1980.97     33.63 o 
   1   7   3     3815.16     3869.58     63.09 o 
   2   7   3      142.53      143.99      7.52 o 
   3   7   3     3187.07     3213.54     59.99 o 
   4   7   3       99.25       99.57     10.59 o 
   5   7   3      384.51      361.43     18.35 o 
   6   7   3      475.43      508.02     22.09 o 
   7   7   3     1040.24      999.01     79.08 o 
   8   7   3     2516.44     2553.34     92.10 o 
   9   7   3      504.05      516.62     24.81 o 
  10   7   3       38.37       29.14     10.83 o 
  11   7   3       41.06       74.26     16.41 o 
 -12   8   3      333.74      376.97     32.13 o 
 -11   8   3      344.26      390.21     28.89 o 
 -10   8   3      194.32      197.34     16.17 o 
  -9   8   3       21.14       26.30      9.03 o 
  -8   8   3      344.62      367.35     32.41 o 
  -7   8   3      747.22      771.28     29.54 o 
  -6   8   3      430.65      451.09     20.35 o 
  -5   8   3     1990.81     1964.29     49.02 o 
  -4   8   3     1841.12     2028.28     53.52 o 
  -3   8   3        9.18        8.06      5.40 o 
  -2   8   3     3750.06     3788.76     64.53 o 
  -1   8   3      172.93      168.98      8.07 o 
   0   8   3     4092.01     4119.28     63.31 o 
   1   8   3     1630.23     1625.31     29.61 o 
   2   8   3    10338.70    10123.95    155.14 o 
   3   8   3      104.62       86.59     10.90 o 
   4   8   3    10286.61    10358.49    200.88 o 
   5   8   3      225.57      226.37     22.99 o 
   6   8   3     2364.56     2366.54     78.94 o 
   7   8   3      124.67      135.72     15.51 o 
   8   8   3      494.60      580.94     27.14 o 
   9   8   3      126.42      163.00     19.33 o 
  10   8   3      267.27      258.53     23.70 o 
 -11   9   3        1.55       11.04      9.50 o 
 -10   9   3      743.11      768.24     31.86 o 
  -9   9   3       21.02       37.19     10.29 o 
  -8   9   3       12.29       14.24      8.91 o 
  -7   9   3     1710.39     1693.92     53.73 o 
  -6   9   3      147.96      162.51     13.61 o 
  -5   9   3      354.92      394.40     28.53 o 
  -4   9   3     1106.96     1152.30     31.28 o 
  -3   9   3     3254.57     3339.42     94.36 o 
  -2   9   3       31.48       44.38      7.36 o 
  -1   9   3     2849.20     2870.39     52.19 o 
   0   9   3      444.00      450.95     15.11 o 
   1   9   3     4342.96     4229.43     79.36 o 
   2   9   3      625.43      639.39     24.91 o 
   3   9   3     2521.99     2568.14     61.91 o 
   4   9   3      219.81      225.36     18.70 o 
   5   9   3     1699.10     1759.33     56.76 o 
   6   9   3      385.85      383.58     21.00 o 
   7   9   3      784.52      802.74     31.23 o 
   8   9   3       49.03       49.76     13.92 o 
   9   9   3      796.73      773.68     39.66 o 
 -10  10   3      131.20      114.91     15.18 o 
  -9  10   3      953.52      992.17     36.58 o 
  -8  10   3       12.33       16.59      8.77 o 
  -7  10   3     1976.14     1926.53     52.67 o 
  -6  10   3      299.08      284.50     17.68 o 
  -5  10   3      247.68      242.53     16.38 o 
  -4  10   3     2759.25     2802.71     65.90 o 
  -3  10   3      780.00      793.90     28.62 o 
  -2  10   3     2413.81     2354.68     57.79 o 
  -1  10   3      852.14      826.38     28.12 o 
   0  10   3     2244.63     2176.70     47.46 o 
   1  10   3       68.30       68.71     10.51 o 
   2  10   3      183.80      161.16     14.02 o 
   3  10   3      112.49      110.01     16.38 o 
   4  10   3      661.91      678.66     27.91 o 
   5  10   3       22.52       24.22     10.03 o 
   6  10   3      768.30      814.86     32.04 o 
   7  10   3     1550.39     1533.26     55.35 o 
   8  10   3      575.50      580.09     33.28 o 
  -9  11   3      397.00      389.23     24.05 o 
  -8  11   3     1775.39     1715.11     51.56 o 
  -7  11   3       39.71       44.32     12.69 o 
  -6  11   3     2421.79     2292.65     82.76 o 
  -5  11   3      114.82       95.97     19.67 o 
  -4  11   3     4375.06     4220.91     94.44 o 
  -3  11   3       21.80        9.34      7.54 o 
  -2  11   3      263.89      239.18     16.08 o 
  -1  11   3       89.50       88.73     11.22 o 
   0  11   3       34.24       47.37     12.11 o 
   1  11   3        3.11        2.07      8.06 o 
   2  11   3       27.23       22.89     10.04 o 
   3  11   3      995.12      980.03     34.69 o 
   4  11   3      122.45      132.18     15.32 o 
   5  11   3       12.56       16.99     10.36 o 
   6  11   3       54.61       69.46     15.38 o 
   7  11   3        1.12        2.83     10.93 o 
  -7  12   3      779.05      776.10     37.46 o 
  -6  12   3        7.50        5.21     10.22 o 
  -5  12   3      179.01      189.58     18.63 o 
  -4  12   3      393.38      433.57     26.20 o 
  -3  12   3      256.58      265.55     17.73 o 
  -2  12   3     1005.95     1011.28     41.66 o 
  -1  12   3      465.31      474.24     28.18 o 
   0  12   3       32.10       49.25     13.46 o 
   1  12   3        3.27        6.21     10.58 o 
   2  12   3      429.27      377.03     34.36 o 
   3  12   3        4.63        6.44     10.04 o 
   4  12   3      121.73      161.49     19.21 o 
   5  12   3      270.45      259.81     23.78 o 
  -4  13   3       91.39       67.77     14.16 o 
  -3  13   3        4.68       16.61     11.36 o 
  -2  13   3      481.45      454.95     29.01 o 
  -1  13   3      661.70      727.45     36.07 o 
   0  13   3       93.88       63.28     15.13 o 
   1  13   3     1169.92     1264.19     49.99 o 
   2  13   3       49.38       56.91     15.65 o 
 -14   0   4     1685.83     1624.40    104.58 o 
 -12   0   4       38.15       55.59     11.71 o 
 -10   0   4       72.02       87.85     11.30 o 
  -8   0   4      207.32      232.48     15.67 o 
  -6   0   4      746.74     1042.10     42.95 o 
  -4   0   4     6809.84     7262.45    189.06 o 
  -2   0   4     9329.63     9484.63    198.75 o 
   0   0   4    50727.74    38049.77    971.83 o 
   2   0   4    37603.13    33175.77    854.52 o 
   4   0   4     8399.30     8105.36    174.62 o 
   6   0   4    12873.40    12615.76    269.45 o 
   8   0   4      140.39      164.46     34.69 o 
  10   0   4      931.10      976.00     35.44 o 
  12   0   4      609.08      679.53     33.07 o 
 -15   1   4      108.88      116.29     25.43 o 
 -14   1   4     1582.25     1494.93     69.54 o 
 -13   1   4      898.09     1027.66     39.68 o 
 -12   1   4     1576.51     1563.11     65.61 o 
 -11   1   4      666.89      717.54     23.73 o 
 -10   1   4       20.84       23.60      5.64 o 
  -9   1   4      701.12      713.78     21.87 o 
  -8   1   4     3626.02     3615.59     73.49 o 
  -7   1   4      669.42      688.64     18.16 o 
  -6   1   4     1060.27     1011.71     19.75 o 
  -5   1   4     5527.52     5926.78     89.76 o 
  -4   1   4    11133.63    11702.74    173.09 o 
  -3   1   4    19548.03    20124.14    322.50 o 
  -2   1   4    10550.24    10873.63    160.87 o 
  -1   1   4    13269.96    13325.05    493.30 o 
   0   1   4     4156.90     4698.09    190.70 o 
   1   1   4     8255.24     8849.50    267.84 o 
   2   1   4     3171.81     3376.17     58.31 o 
   3   1   4    26823.73    26756.05    392.37 o 
   4   1   4       67.08      110.24      5.78 o 
   5   1   4     2456.72     2315.52     40.50 o 
   6   1   4     1140.36     1092.07     23.45 o 
   7   1   4     4559.84     4451.37     73.67 o 
   8   1   4       16.93       12.51      4.72 o 
   9   1   4     3545.96     3515.15     62.28 o 
  10   1   4      424.34      390.45     15.14 o 
  11   1   4      183.47      185.74     11.50 o 
  12   1   4      428.63      410.64     19.10 o 
  13   1   4        0.59        8.56      7.04 o 
 -15   2   4      687.75      700.74     38.00 o 
 -14   2   4      745.83      789.64     31.44 o 
 -13   2   4      977.20     1034.56     39.88 o 
 -12   2   4      399.56      456.63     24.12 o 
 -11   2   4    10382.77    10051.14    225.84 o 
 -10   2   4       88.52       68.80      9.58 o 
  -9   2   4    13240.76    13359.17    246.49 o 
  -8   2   4      125.41      147.31      9.65 o 
  -7   2   4    10162.55    10349.66    156.19 o 
  -6   2   4     8452.82     8741.27    121.61 o 
  -5   2   4    15261.63    15118.49    223.02 o 
  -4   2   4     2446.25     2512.79     46.04 o 
  -3   2   4     4765.28     4630.69     87.68 o 
  -2   2   4      995.68      995.03     20.00 o 
  -1   2   4       71.28       91.39     10.53 o 
   0   2   4        7.37       18.84      3.78 o 
   1   2   4     3007.76     3060.96     53.31 o 
   2   2   4      183.71      181.47      8.92 o 
   3   2   4      219.80      218.63      8.18 o 
   4   2   4      967.74      954.74     21.78 o 
   5   2   4      917.82      977.45     28.76 o 
   6   2   4     7230.42     7023.81    120.70 o 
   7   2   4     1403.76     1419.17     32.40 o 
   8   2   4      549.87      598.97     19.32 o 
   9   2   4     1292.36     1242.50     31.31 o 
  10   2   4      183.02      198.81     11.01 o 
  11   2   4     2407.77     2297.40     52.43 o 
  12   2   4       75.44       93.24     10.95 o 
  13   2   4      350.34      340.56     21.17 o 
 -15   3   4      254.45      261.59     17.37 o 
 -14   3   4      973.03      988.87     32.03 o 
 -13   3   4       14.56       12.01      5.98 o 
 -12   3   4     6038.04     6031.33    127.70 o 
 -11   3   4        0.19        0.92      5.35 o 
 -10   3   4     1354.08     1495.99     41.38 o 
  -9   3   4       16.84       27.17      6.56 o 
  -8   3   4    27072.85    26584.55    485.97 o 
  -7   3   4      854.07      944.93     28.67 o 
  -6   3   4     9873.07     9891.09    137.09 o 
  -5   3   4     1989.56     2140.59     36.97 o 
  -4   3   4     6039.81     6249.42    105.13 o 
  -3   3   4     1204.19     1385.55     22.87 o 
  -2   3   4     3282.65     3158.94     50.05 o 
  -1   3   4        7.23       25.17      4.00 o 
   0   3   4     4965.68     4823.80     90.60 o 
   1   3   4        1.75        6.47      2.47 o 
   2   3   4      104.95      149.12      7.56 o 
   3   3   4      327.08      366.08     10.33 o 
   4   3   4     1553.50     1524.02     28.62 o 
   5   3   4      434.17      485.39     19.95 o 
   6   3   4      963.09      970.87     22.05 o 
   7   3   4      773.90      709.88     25.82 o 
   8   3   4     5346.97     5248.67     87.06 o 
   9   3   4       61.03       87.14      8.81 o 
  10   3   4      709.36      739.01     24.61 o 
  11   3   4        2.82        3.45      6.20 o 
  12   3   4      751.47      684.86     28.69 o 
 -14   4   4      344.79      344.75     21.81 o 
 -13   4   4      694.86      690.10     25.57 o 
 -12   4   4      862.56      911.65     29.00 o 
 -11   4   4     5760.71     5756.12    108.46 o 
 -10   4   4      565.20      611.92     21.12 o 
  -9   4   4     2767.29     2773.41     57.26 o 
  -8   4   4      271.25      330.63     29.02 o 
  -7   4   4     1692.04     1706.37     37.26 o 
  -6   4   4     1519.25     1448.76     23.03 o 
  -5   4   4    11533.53    11011.18    153.15 o 
  -4   4   4     4373.29     4369.90     68.72 o 
  -3   4   4     6798.35     6522.22     92.36 o 
  -2   4   4     3442.90     3718.30     54.77 o 
  -1   4   4    12241.66    13209.82    214.14 o 
   0   4   4      406.03      437.39     14.28 o 
   1   4   4     4586.89     4635.83     84.22 o 
   2   4   4     4058.67     4024.43     78.33 o 
   3   4   4     1323.48     1364.96     29.12 o 
   4   4   4     4851.50     4722.56     75.94 o 
   5   4   4     1504.27     1479.54     29.30 o 
   6   4   4     3906.51     4061.33     68.10 o 
   7   4   4      249.08      244.65     10.66 o 
   8   4   4     1167.39     1152.60     31.88 o 
   9   4   4     2318.66     2264.18     50.75 o 
  10   4   4      214.28      233.26     14.21 o 
  11   4   4     1484.22     1451.32     52.34 o 
  12   4   4        6.07        8.19     10.21 o 
 -14   5   4     1393.93     1483.86     42.97 o 
 -13   5   4      214.61      201.45     14.75 o 
 -12   5   4      953.20      958.80     30.37 o 
 -11   5   4      304.08      282.17     15.35 o 
 -10   5   4       87.98       75.27      8.81 o 
  -9   5   4        9.52       11.74      5.13 o 
  -8   5   4      312.16      307.09     13.98 o 
  -7   5   4       25.16       46.15      6.20 o 
  -6   5   4     2592.79     2523.74     49.69 o 
  -5   5   4     1730.78     1831.87     62.82 o 
  -4   5   4      110.64       94.90      6.17 o 
  -3   5   4     6012.52     6157.38     88.54 o 
  -2   5   4     2141.65     2077.20     33.59 o 
  -1   5   4    32832.75    32707.94    442.06 o 
   0   5   4        5.59        1.16      2.49 o 
   1   5   4    11248.10    10933.68    180.87 o 
   2   5   4      914.52      906.41     23.48 o 
   3   5   4    14781.23    14302.98    262.75 o 
   4   5   4      306.88      333.43     12.66 o 
   5   5   4     2757.23     2809.25     54.52 o 
   6   5   4        2.56        0.93      4.48 o 
   7   5   4     1841.53     1878.46     42.53 o 
   8   5   4      259.74      271.68     14.19 o 
   9   5   4     1475.12     1483.24     53.43 o 
  10   5   4      610.21      540.89     30.07 o 
  11   5   4      549.85      480.13     29.35 o 
  12   5   4       57.86       55.00     14.77 o 
 -13   6   4      796.84      743.71     28.29 o 
 -12   6   4        2.58        6.93      6.87 o 
 -11   6   4        2.60        9.31      6.42 o 
 -10   6   4       74.92       82.56      9.99 o 
  -9   6   4      246.65      242.97     13.71 o 
  -8   6   4      138.09      160.48     12.74 o 
  -7   6   4       11.72       25.72     11.63 o 
  -6   6   4     1891.45     1781.61     43.92 o 
  -5   6   4      742.67      780.10     21.30 o 
  -4   6   4     3371.14     3558.28     54.73 o 
  -3   6   4     2095.02     2225.77     42.35 o 
  -2   6   4     2903.55     2793.99     47.16 o 
  -1   6   4      464.35      456.45     12.35 o 
   0   6   4    14309.89    13852.42    191.66 o 
   1   6   4        0.15        7.44      4.00 o 
   2   6   4     5157.65     4990.44     99.30 o 
   3   6   4       26.77       27.31      5.10 o 
   4   6   4     4275.56     4087.94     93.96 o 
   5   6   4      142.48      170.86     12.35 o 
   6   6   4     3417.03     3479.00     98.88 o 
   7   6   4      623.86      603.41     24.25 o 
   8   6   4      908.37      886.86     54.70 o 
   9   6   4        2.64       10.92     10.44 o 
  10   6   4      598.11      590.24     32.48 o 
  11   6   4        0.34        9.23     11.26 o 
 -13   7   4      404.65      444.37     22.42 o 
 -12   7   4      574.81      607.98     25.01 o 
 -11   7   4      397.34      401.10     19.41 o 
 -10   7   4     3875.97     3797.73    121.32 o 
  -9   7   4      680.98      675.20     26.54 o 
  -8   7   4     1095.13     1071.05     33.75 o 
  -7   7   4      278.50      275.84     15.62 o 
  -6   7   4     1636.02     1649.41     43.76 o 
  -5   7   4     1060.13     1053.97     30.90 o 
  -4   7   4     3674.52     3706.31     63.62 o 
  -3   7   4     5166.69     5103.76     76.31 o 
  -2   7   4     1179.34     1223.69     25.07 o 
  -1   7   4     1425.46     1447.76     26.51 o 
   0   7   4      275.56      270.52     16.95 o 
   1   7   4      982.95      989.54     24.74 o 
   2   7   4        3.99        1.15      6.63 o 
   3   7   4     7176.51     7140.09    124.35 o 
   4   7   4      658.63      690.73     25.17 o 
   5   7   4     3115.23     3102.83     70.91 o 
   6   7   4      363.73      362.96     23.27 o 
   7   7   4     2098.13     2122.29    104.12 o 
   8   7   4       29.39       29.56     12.00 o 
   9   7   4     1457.81     1508.77     54.79 o 
  10   7   4      964.37      881.43     41.16 o 
  11   7   4       11.19       -3.32     12.04 o 
 -12   8   4       21.56       29.51     11.02 o 
 -11   8   4     1721.07     1726.49     81.57 o 
 -10   8   4       12.69       13.92      8.43 o 
  -9   8   4     6360.04     6672.10    194.26 o 
  -8   8   4      275.75      249.14     16.30 o 
  -7   8   4     6902.72     6968.59    190.98 o 
  -6   8   4     1283.86     1260.87     36.47 o 
  -5   8   4     5814.98     6025.21    122.11 o 
  -4   8   4       10.22       11.65      5.70 o 
  -3   8   4     1067.61     1072.71     30.39 o 
  -2   8   4        7.55       30.17      7.80 o 
  -1   8   4      622.87      601.60     15.33 o 
   0   8   4      678.39      624.02     17.39 o 
   1   8   4      185.03      194.93     10.49 o 
   2   8   4      481.79      495.62     15.11 o 
   3   8   4      584.77      604.48     24.14 o 
   4   8   4        8.46       15.48      8.11 o 
   5   8   4      729.88      672.27     28.11 o 
   6   8   4     2079.59     2180.15     66.76 o 
   7   8   4     1117.97     1161.74     63.28 o 
   8   8   4       47.93       23.90     12.40 o 
   9   8   4     1498.76     1422.77     53.91 o 
  10   8   4        0.29        7.61     12.02 o 
 -11   9   4      203.34      231.93     19.10 o 
 -10   9   4     1790.00     1909.40     54.98 o 
  -9   9   4      207.05      218.32     16.94 o 
  -8   9   4     2533.70     2601.53     65.25 o 
  -7   9   4      149.91      156.86     14.07 o 
  -6   9   4     1126.28     1154.82     35.61 o 
  -5   9   4     1492.76     1547.85     42.30 o 
  -4   9   4     2896.45     2820.27    126.02 o 
  -3   9   4      337.31      320.08     27.14 o 
  -2   9   4     2367.77     2234.55     54.20 o 
  -1   9   4      473.76      479.11     15.36 o 
   0   9   4       82.50       87.70      7.30 o 
   1   9   4       69.76       68.50      7.87 o 
   2   9   4      542.64      524.26     22.86 o 
   3   9   4      235.89      215.13     15.36 o 
   4   9   4       35.65       33.35     10.33 o 
   5   9   4     2502.03     2369.71     71.19 o 
   6   9   4       53.07       60.97     13.88 o 
   7   9   4      650.53      642.11     41.56 o 
   8   9   4      229.59      210.70     21.41 o 
   9   9   4      155.56      183.02     21.65 o 
 -10  10   4       14.78       -3.51      9.20 o 
  -9  10   4      598.22      578.47     27.54 o 
  -8  10   4       45.52       47.42     10.93 o 
  -7  10   4      177.89      181.53     18.43 o 
  -6  10   4        1.05       10.62      9.45 o 
  -5  10   4     1295.02     1223.61     43.92 o 
  -4  10   4      795.08      926.80     68.54 o 
  -3  10   4     1273.34     1254.55     37.85 o 
  -2  10   4     1551.60     1560.76     42.98 o 
  -1  10   4      204.60      185.59     13.75 o 
   0  10   4     1416.76     1389.67     34.72 o 
   1  10   4       99.26      108.17     14.47 o 
   2  10   4     3052.11     3049.60     72.09 o 
   3  10   4       16.98        9.92      9.33 o 
   4  10   4      892.85      909.80     46.31 o 
   5  10   4      731.24      697.45     34.38 o 
   6  10   4       52.42       61.83     14.82 o 
   7  10   4        0.58       -4.91     10.88 o 
   8  10   4     1027.22     1032.30     46.09 o 
  -9  11   4        0.01        8.97     10.99 o 
  -8  11   4      139.74      162.21     18.67 o 
  -7  11   4       82.68      112.35     15.64 o 
  -6  11   4       10.07       24.02     10.71 o 
  -5  11   4      574.21      557.10     51.03 o 
  -4  11   4       10.78       10.42      7.21 o 
  -3  11   4     1029.77     1032.02     34.14 o 
  -2  11   4      140.59      142.54     13.31 o 
  -1  11   4     3700.69     3798.98     85.41 o 
   0  11   4      104.66       86.93     14.77 o 
   1  11   4     2760.30     2823.30     68.87 o 
   2  11   4      134.69      118.92     14.00 o 
   3  11   4     1132.27     1126.17     44.75 o 
   4  11   4      111.49       89.12     16.00 o 
   5  11   4     1338.66     1291.78     63.93 o 
   6  11   4        2.50       -9.86      9.86 o 
  -7  12   4      378.52      406.56     31.87 o 
  -6  12   4      244.79      233.48     20.99 o 
  -5  12   4       62.03       78.08     14.39 o 
  -4  12   4      421.87      494.67     24.14 o 
  -3  12   4      450.14      439.66     22.76 o 
  -2  12   4      389.22      391.54     25.83 o 
  -1  12   4      554.23      586.54     31.26 o 
   0  12   4      679.30      624.81     32.40 o 
   1  12   4      248.37      275.34     28.83 o 
   2  12   4      849.45      885.01     50.21 o 
   3  12   4      396.90      380.42     26.75 o 
   4  12   4      819.95      843.13     44.95 o 
  -3  13   4      328.77      355.64     25.83 o 
  -2  13   4       38.60       29.35     13.02 o 
  -1  13   4      262.91      244.55     22.27 o 
   0  13   4      145.69      135.20     23.72 o 
   1  13   4       88.10       59.44     20.01 o 
 -15   0   5      482.54      484.54     55.65 o 
 -13   0   5     3428.15     3275.67    165.03 o 
 -11   0   5    11575.13    11370.94    303.04 o 
  -9   0   5    12608.00    12318.11    322.63 o 
  -7   0   5     4089.12     4160.47    116.66 o 
  -5   0   5    31312.27    32372.91   1857.08 o 
  -3   0   5    12122.04    12456.17    262.30 o 
  -1   0   5    15155.74    15408.55    460.84 o 
   1   0   5     7191.68     7197.87    152.84 o 
   3   0   5       47.03      103.26      7.55 o 
   5   0   5     4595.46     4558.18    104.47 o 
   7   0   5      321.06      314.05     17.12 o 
   9   0   5      535.80      533.35     25.75 o 
  11   0   5     1185.68     1159.06     41.84 o 
 -15   1   5      799.86      752.39     54.69 o 
 -14   1   5     1242.75     1202.06     61.06 o 
 -13   1   5     1266.70     1304.32     45.75 o 
 -12   1   5     3259.44     3131.16    115.48 o 
 -11   1   5      987.70      943.59     65.37 o 
 -10   1   5     3131.39     3163.20     67.87 o 
  -9   1   5      680.15      636.69     22.59 o 
  -8   1   5    14373.74    14216.23    210.28 o 
  -7   1   5      338.18      345.60     10.29 o 
  -6   1   5    11705.18    11207.24    166.21 o 
  -5   1   5      362.82      336.55      9.71 o 
  -4   1   5     3403.03     3397.43     59.48 o 
  -3   1   5      823.95      854.55     18.26 o 
  -2   1   5    11550.09    11890.48    234.57 o 
  -1   1   5     1997.83     1986.39     35.77 o 
   0   1   5     2312.49     2317.55     48.29 o 
   1   1   5     4088.49     4136.65     70.85 o 
   2   1   5       56.19       74.79      5.94 o 
   3   1   5    15900.20    16220.30    240.70 o 
   4   1   5      680.90      603.66     14.72 o 
   5   1   5     3556.35     3601.25     60.02 o 
   6   1   5      539.42      544.55     15.45 o 
   7   1   5      967.13      988.27     23.31 o 
   8   1   5     3900.22     3683.34     64.26 o 
   9   1   5        4.36       13.00      5.47 o 
  10   1   5      167.86      178.21     10.84 o 
  11   1   5       12.60       13.92      6.38 o 
  12   1   5      888.27      838.86     31.35 o 
 -15   2   5      488.95      479.43     31.49 o 
 -14   2   5      989.01      966.61     35.12 o 
 -13   2   5        3.24       11.00      6.72 o 
 -12   2   5      143.61      163.15     18.56 o 
 -11   2   5      659.67      662.21     25.17 o 
 -10   2   5       27.85       45.99      7.28 o 
  -9   2   5     1212.95     1255.35     57.53 o 
  -8   2   5       16.18       26.79      3.47 o 
  -7   2   5      242.52      204.01      7.25 o 
  -6   2   5     4644.32     4707.37     68.72 o 
  -5   2   5    15744.45    16071.97    255.86 o 
  -4   2   5     3913.31     3992.66     74.05 o 
  -3   2   5     2167.39     2147.92     39.39 o 
  -2   2   5     8085.39     8167.83    134.29 o 
  -1   2   5        5.66       21.62      6.10 o 
   0   2   5    16975.18    17042.44    306.31 o 
   1   2   5       53.49       62.03      4.44 o 
   2   2   5     7908.51     7709.13    115.99 o 
   3   2   5     1108.13     1190.23     20.98 o 
   4   2   5     4095.26     4050.47     74.24 o 
   5   2   5       77.75       84.36      5.93 o 
   6   2   5     5765.63     5629.98     90.65 o 
   7   2   5     1092.43     1081.16     24.75 o 
   8   2   5     4590.10     4475.85     77.74 o 
   9   2   5      407.99      417.24     15.42 o 
  10   2   5      991.64     1017.43     44.08 o 
  11   2   5     1110.97     1150.07     37.41 o 
  12   2   5      320.70      327.30     20.36 o 
 -15   3   5      152.09      180.20     14.70 o 
 -14   3   5        0.66        9.73      7.46 o 
 -13   3   5      907.12      928.13     37.39 o 
 -12   3   5        0.11        6.30      7.34 o 
 -11   3   5     1609.66     1708.54     66.61 o 
 -10   3   5       27.40       43.64      7.59 o 
  -9   3   5      142.88      159.20     11.39 o 
  -8   3   5       59.21       78.42      7.10 o 
  -7   3   5      815.21      800.02     16.35 o 
  -6   3   5      208.84      156.91      9.54 o 
  -5   3   5     7251.25     7627.83    116.63 o 
  -4   3   5     1624.59     1713.59     55.37 o 
  -3   3   5    15002.71    14613.76    237.31 o 
  -2   3   5      172.22      232.50      7.65 o 
  -1   3   5    10149.19     9663.64    158.72 o 
   0   3   5        0.13        5.60      3.32 o 
   1   3   5     4795.45     4504.14     87.30 o 
   2   3   5        2.33        5.06      2.21 o 
   3   3   5    12792.32    12552.07    203.53 o 
   4   3   5       67.47       99.36      5.90 o 
   5   3   5     4353.54     4348.28     71.34 o 
   6   3   5       15.70       25.22      5.01 o 
   7   3   5     4696.73     4647.32     77.68 o 
   8   3   5        0.69        6.01      4.56 o 
   9   3   5     3154.35     3293.75     77.67 o 
  10   3   5       83.30       57.16     10.29 o 
  11   3   5      497.36      518.77     29.08 o 
  12   3   5      157.04      186.60     19.90 o 
 -14   4   5     1975.16     2020.58     51.55 o 
 -13   4   5      288.75      285.11     16.41 o 
 -12   4   5      143.03      148.97     11.99 o 
 -11   4   5      504.10      436.53     18.52 o 
 -10   4   5       11.39        9.74      4.90 o 
  -9   4   5     2202.01     2297.76     49.61 o 
  -8   4   5        1.89        7.03      4.07 o 
  -7   4   5     9730.57    10001.26    154.86 o 
  -6   4   5     1838.29     1791.89     30.65 o 
  -5   4   5     5736.01     5577.86    155.03 o 
  -4   4   5     1166.91     1158.19     20.94 o 
  -3   4   5     4777.14     4872.85     82.96 o 
  -2   4   5     1277.10     1342.18     39.14 o 
  -1   4   5      691.52      629.67     17.47 o 
   0   4   5    35830.33    35452.69    567.39 o 
   1   4   5       45.99       56.10      8.58 o 
   2   4   5     9512.11     9225.22    172.69 o 
   3   4   5       51.37       67.75      5.99 o 
   4   4   5     3727.25     3845.22     70.17 o 
   5   4   5       36.28       46.61      5.13 o 
   6   4   5     4840.71     4945.74     81.71 o 
   7   4   5        4.29        3.04      4.16 o 
   8   4   5      413.91      455.25     25.32 o 
   9   4   5      621.94      593.72     29.70 o 
  10   4   5        3.74        0.47      9.04 o 
  11   4   5      751.41      693.96     35.56 o 
  12   4   5      354.89      378.62     27.62 o 
 -14   5   5     1157.81     1218.94     37.87 o 
 -13   5   5      417.84      448.23     21.16 o 
 -12   5   5     5138.80     5216.17    102.45 o 
 -11   5   5       63.26       49.83      8.43 o 
 -10   5   5     6913.03     6839.94    125.50 o 
  -9   5   5       93.50      106.61      9.41 o 
  -8   5   5    10100.80     9802.03    169.81 o 
  -7   5   5      297.83      298.66     11.73 o 
  -6   5   5     4074.97     3974.95     73.21 o 
  -5   5   5        2.09        7.25      2.87 o 
  -4   5   5     4726.68     4951.43     73.02 o 
  -3   5   5     2791.61     2877.69     54.83 o 
  -2   5   5     3700.16     3472.43     52.75 o 
  -1   5   5     5279.66     5668.76     88.58 o 
   0   5   5     2784.42     2738.86     56.46 o 
   1   5   5     1772.75     1760.56     36.01 o 
   2   5   5       93.91       98.38      7.03 o 
   3   5   5     3440.23     3316.61     62.07 o 
   4   5   5       93.15       66.34      7.31 o 
   5   5   5     1484.67     1515.57     34.25 o 
   6   5   5     1196.53     1243.40     30.31 o 
   7   5   5       59.93       95.80     13.68 o 
   8   5   5     1505.70     1494.59     51.08 o 
   9   5   5      781.12      794.55     36.15 o 
  10   5   5      625.37      565.29     31.38 o 
  11   5   5       60.54       75.99     16.23 o 
 -13   6   5     2000.60     2100.28     52.99 o 
 -12   6   5      282.56      334.62     18.33 o 
 -11   6   5     2887.93     2894.27     63.85 o 
 -10   6   5        6.63        4.69      5.39 o 
  -9   6   5     7088.12     7175.91    130.19 o 
  -8   6   5       29.93       36.61      7.46 o 
  -7   6   5      904.72      969.40     29.46 o 
  -6   6   5        0.01        1.52      3.88 o 
  -5   6   5     8357.70     8145.93    154.65 o 
  -4   6   5        6.03        8.14      3.38 o 
  -3   6   5     4973.83     4963.85     93.98 o 
  -2   6   5      676.96      696.15     24.20 o 
  -1   6   5     3461.30     3457.21     53.05 o 
   0   6   5      201.17      191.02      9.72 o 
   1   6   5     3493.16     3379.62     62.99 o 
   2   6   5     3238.95     3205.19     60.66 o 
   3   6   5      729.43      711.25     20.46 o 
   4   6   5     3776.73     3765.78     76.51 o 
   5   6   5      441.88      474.68     25.32 o 
   6   6   5       27.95       54.38     11.28 o 
   7   6   5      271.10      236.86     30.95 o 
   8   6   5      174.73      155.85     17.64 o 
   9   6   5      241.74      271.46     22.88 o 
  10   6   5        1.25       13.49     12.00 o 
  11   6   5     1158.24     1163.45     49.85 o 
 -13   7   5      360.19      342.21     19.88 o 
 -12   7   5      423.98      445.09     21.57 o 
 -11   7   5       47.11       42.52     13.02 o 
 -10   7   5      138.82      137.58     13.46 o 
  -9   7   5        0.69       13.55      7.65 o 
  -8   7   5     4952.95     4948.85    105.31 o 
  -7   7   5      645.92      673.39     34.71 o 
  -6   7   5     6858.64     7023.59    139.65 o 
  -5   7   5       64.33      101.46     14.75 o 
  -4   7   5     1864.03     1914.50     37.35 o 
  -3   7   5       20.90       38.66      6.73 o 
  -2   7   5     3733.85     3594.29     56.06 o 
  -1   7   5     3236.72     3129.49     55.59 o 
   0   7   5      102.23      110.50      7.24 o 
   1   7   5     4041.85     3915.29     65.76 o 
   2   7   5      165.99      178.36     10.41 o 
   3   7   5      672.56      685.53     23.03 o 
   4   7   5        6.33        2.59      8.84 o 
   5   7   5     3091.49     2997.73     82.59 o 
   6   7   5        0.64        6.91      9.90 o 
   7   7   5     1177.84     1076.08     43.99 o 
   8   7   5      983.69      964.47     41.32 o 
   9   7   5      254.76      216.56     23.81 o 
  10   7   5      150.94      156.48     21.92 o 
 -12   8   5      302.76      316.09     21.46 o 
 -11   8   5      464.09      521.94     25.60 o 
 -10   8   5      650.54      630.64     27.46 o 
  -9   8   5      155.69      183.69     15.02 o 
  -8   8   5        1.78        6.38      6.78 o 
  -7   8   5        2.22       -2.79      6.22 o 
  -6   8   5      698.61      679.91     25.33 o 
  -5   8   5     2377.44     2349.29     68.18 o 
  -4   8   5     3847.73     4032.83     76.61 o 
  -3   8   5      211.45      213.34     11.58 o 
  -2   8   5     9354.78     9467.83    146.52 o 
  -1   8   5       12.38        7.11      4.58 o 
   0   8   5     2483.00     2501.23     45.98 o 
   1   8   5        1.49       -2.93      3.68 o 
   2   8   5     1738.74     1699.07     34.24 o 
   3   8   5       69.49       81.46     12.96 o 
   4   8   5     3277.43     3101.56     85.02 o 
   5   8   5      200.73      211.97     18.77 o 
   6   8   5     1583.73     1580.36     54.51 o 
   7   8   5      249.18      245.89     21.57 o 
   8   8   5      858.89      881.18     41.07 o 
   9   8   5       16.07       13.22     11.54 o 
 -11   9   5      393.70      402.92     23.95 o 
 -10   9   5       51.31       52.55     12.02 o 
  -9   9   5       70.04       63.60     11.94 o 
  -8   9   5      109.46      109.79     12.87 o 
  -7   9   5      309.36      346.17     22.18 o 
  -6   9   5     1363.90     1365.30     46.56 o 
  -5   9   5       46.22       63.63     10.93 o 
  -4   9   5     4020.96     3917.29     86.49 o 
  -3   9   5     2005.29     2005.16     44.32 o 
  -2   9   5      149.87      154.77     10.21 o 
  -1   9   5     2371.79     2340.67     44.33 o 
   0   9   5       24.28       25.78      5.63 o 
   1   9   5     2740.05     2682.76     49.58 o 
   2   9   5      205.45      202.87     18.44 o 
   3   9   5     3134.98     3083.90     85.53 o 
   4   9   5      209.92      212.64     27.05 o 
   5   9   5     1987.12     2088.40     66.15 o 
   6   9   5      120.93      122.81     17.45 o 
   7   9   5      689.88      680.78     35.24 o 
   8   9   5       64.45       64.34     15.67 o 
 -10  10   5       81.58      102.89     17.04 o 
  -9  10   5     1285.27     1393.79     52.85 o 
  -8  10   5      145.28      164.88     19.64 o 
  -7  10   5     2729.89     2687.57     92.03 o 
  -6  10   5      425.10      426.31     24.61 o 
  -5  10   5      222.57      202.14     17.10 o 
  -4  10   5        2.72        3.59      6.38 o 
  -3  10   5     1321.14     1289.94     38.44 o 
  -2  10   5      220.98      227.28     15.01 o 
  -1  10   5     1246.02     1225.70     31.37 o 
   0  10   5     1030.52     1032.60     25.49 o 
   1  10   5        4.09       20.34     10.97 o 
   2  10   5     1137.81     1076.44     46.61 o 
   3  10   5       18.02       13.24     10.87 o 
   4  10   5     1687.55     1596.29     55.78 o 
   5  10   5       17.83       29.42     12.99 o 
   6  10   5      880.87      905.58     41.40 o 
   7  10   5      533.83      558.29     32.94 o 
  -8  11   5      674.89      682.73     46.04 o 
  -7  11   5       62.43       62.68     13.82 o 
  -6  11   5     1276.77     1230.85     46.37 o 
  -5  11   5      136.03      143.01     15.77 o 
  -4  11   5      600.94      618.66     26.38 o 
  -3  11   5      546.07      501.50     23.00 o 
  -2  11   5      665.90      648.17     25.98 o 
  -1  11   5        4.47        5.57      7.18 o 
   0  11   5      866.31      862.28     48.17 o 
   1  11   5       32.09       41.30     13.22 o 
   2  11   5      475.93      537.99     30.49 o 
   3  11   5       46.93       61.83     14.72 o 
   4  11   5      307.51      334.84     25.22 o 
   5  11   5        4.81       13.34     12.46 o 
   6  11   5      110.31      103.51     18.61 o 
  -6  12   5       26.85       25.96     11.98 o 
  -5  12   5      899.28      896.87     38.69 o 
  -4  12   5       18.68       18.04      9.28 o 
  -3  12   5     1180.41     1143.85     37.96 o 
  -2  12   5      177.17      203.88     19.61 o 
  -1  12   5      479.97      442.68     35.88 o 
   0  12   5       20.78       23.13     15.42 o 
   1  12   5       70.35       67.01     19.33 o 
   2  12   5      530.83      558.51     41.24 o 
   3  12   5       14.87        4.70     11.58 o 
 -14   0   6     2678.32     2701.90    147.76 o 
 -12   0   6     1984.64     2215.65     75.61 o 
 -10   0   6     3945.70     3924.13    142.96 o 
  -8   0   6      254.58      233.51     22.70 o 
  -6   0   6    13377.32    13308.31    343.58 o 
  -4   0   6     5827.23     5933.75    129.56 o 
  -2   0   6     3044.40     3034.14     87.69 o 
   0   0   6    19011.27    19464.20    437.64 o 
   2   0   6     2074.92     1937.62     47.06 o 
   4   0   6     7090.37     6969.33    153.35 o 
   6   0   6    16340.35    16126.22    343.61 o 
   8   0   6     2401.84     2450.39     66.39 o 
  10   0   6      646.05      696.40     50.85 o 
  12   0   6      877.07      903.59     46.00 o 
 -15   1   6      399.15      409.45     59.01 o 
 -14   1   6       40.50       47.43     17.27 o 
 -13   1   6     1278.93     1374.54     47.44 o 
 -12   1   6     1839.49     1681.13     52.95 o 
 -11   1   6      880.03      963.34     28.70 o 
 -10   1   6     3326.68     3384.94     72.22 o 
  -9   1   6      320.76      343.91     19.59 o 
  -8   1   6     9481.14     9249.94    140.11 o 
  -7   1   6       96.75       97.65      5.26 o 
  -6   1   6     6114.64     6177.98    109.20 o 
  -5   1   6      183.08      215.30      9.08 o 
  -4   1   6     1846.38     1934.02     52.09 o 
  -3   1   6     8694.61     8735.05    143.68 o 
  -2   1   6      259.85      325.86      8.32 o 
  -1   1   6     9786.40     9804.21    270.33 o 
   0   1   6     1805.00     1956.51     45.52 o 
   1   1   6     5029.22     4487.05    160.95 o 
   2   1   6     1064.44     1059.46     22.17 o 
   3   1   6    18765.27    18561.97    275.29 o 
   4   1   6       60.66       52.02      6.62 o 
   5   1   6     1178.47     1158.71     24.73 o 
   6   1   6        5.12        8.45      4.15 o 
   7   1   6     2283.41     2203.01     42.23 o 
   8   1   6      630.46      628.19     18.87 o 
   9   1   6     1253.28     1350.13     34.46 o 
  10   1   6      298.21      289.97     17.73 o 
  11   1   6      394.08      406.54     20.99 o 
  12   1   6       58.99       50.07     13.83 o 
 -15   2   6      959.02      945.17     44.64 o 
 -14   2   6      249.87      257.35     18.03 o 
 -13   2   6      930.26      897.89     32.60 o 
 -12   2   6       27.85       31.07      7.87 o 
 -11   2   6     5286.20     5054.38    107.82 o 
 -10   2   6        2.13        3.86      4.32 o 
  -9   2   6     5323.78     5141.87     76.76 o 
  -8   2   6      532.46      541.89     18.45 o 
  -7   2   6     2899.80     2850.60     44.92 o 
  -6   2   6      179.19      194.87      8.09 o 
  -5   2   6    14948.54    14416.01    235.34 o 
  -4   2   6       22.26       48.92      6.71 o 
  -3   2   6     8843.93     8685.12    143.64 o 
  -2   2   6      166.63      143.92      6.05 o 
  -1   2   6     7218.27     7406.97    134.54 o 
   0   2   6    11467.13    11322.86    185.17 o 
   1   2   6     3075.16     3036.19     61.58 o 
   2   2   6     3215.45     3347.69    115.15 o 
   3   2   6      101.72      106.43      4.96 o 
   4   2   6      966.48     1002.88     23.74 o 
   5   2   6      138.05      135.09      7.58 o 
   6   2   6     1781.03     1795.44     35.30 o 
   7   2   6      254.91      261.02     12.97 o 
   8   2   6       98.90      114.37      9.62 o 
   9   2   6     1649.91     1492.85     36.93 o 
  10   2   6      219.69      249.83     14.59 o 
  11   2   6     1226.19     1228.71     39.67 o 
 -15   3   6      358.83      350.57     31.58 o 
 -14   3   6     3619.68     3733.63     89.74 o 
 -13   3   6       48.39       64.65     10.72 o 
 -12   3   6     4339.50     4300.43     96.63 o 
 -11   3   6       11.86       22.54      7.28 o 
 -10   3   6     1749.32     1799.81     47.43 o 
  -9   3   6      238.16      276.40     13.08 o 
  -8   3   6     7967.94     7956.61    121.81 o 
  -7   3   6      622.22      673.20     15.03 o 
  -6   3   6    14453.72    14110.39    210.95 o 
  -5   3   6        4.07       22.22      3.84 o 
  -4   3   6    13622.20    13783.28    250.19 o 
  -3   3   6       40.83       42.19      8.06 o 
  -2   3   6    16626.62    16430.48    243.47 o 
  -1   3   6     1501.63     1403.93     34.62 o 
   0   3   6     9851.80    10080.89    186.35 o 
   1   3   6     1019.39      951.62     25.18 o 
   2   3   6       22.87       33.11      4.29 o 
   3   3   6      120.13      125.66      8.36 o 
   4   3   6       14.91       15.79      3.42 o 
   5   3   6      154.08      159.04      8.30 o 
   6   3   6      217.88      199.84     11.01 o 
   7   3   6       61.07       86.65     11.48 o 
   8   3   6      249.42      263.21     13.77 o 
   9   3   6       38.35       23.62      8.47 o 
  10   3   6      113.26      118.70     15.99 o 
  11   3   6       39.96       49.11     13.38 o 
 -14   4   6      510.57      523.49     23.16 o 
 -13   4   6       44.51       67.86      9.76 o 
 -12   4   6      134.56      182.57     21.08 o 
 -11   4   6     7434.95     7314.24    150.71 o 
 -10   4   6      200.05      205.29     14.60 o 
  -9   4   6     6356.55     6327.92    129.42 o 
  -8   4   6        4.39       18.48      5.02 o 
  -7   4   6     7951.86     8026.32    124.86 o 
  -6   4   6      140.10      150.59      7.44 o 
  -5   4   6     9520.71     9582.97    145.17 o 
  -4   4   6      926.30     1012.29     19.39 o 
  -3   4   6     2778.15     2844.58     52.81 o 
  -2   4   6     1747.00     1700.67     41.69 o 
  -1   4   6      352.94      431.28     20.77 o 
   0   4   6     9833.75     9762.49    162.04 o 
   1   4   6     1765.58     1701.55     34.43 o 
   2   4   6     3222.15     3054.27     56.54 o 
   3   4   6        5.52       19.29      7.15 o 
   4   4   6     2579.70     2410.59     58.88 o 
   5   4   6        4.52       12.37      5.00 o 
   6   4   6      773.56      849.91     37.11 o 
   7   4   6       33.29       27.47      8.59 o 
   8   4   6      533.91      460.70     26.80 o 
   9   4   6      269.66      242.36     20.73 o 
  10   4   6      281.28      272.15     22.62 o 
  11   4   6     1059.50     1102.48     45.96 o 
 -14   5   6      114.19      128.31     13.18 o 
 -13   5   6     1389.51     1306.79     38.31 o 
 -12   5   6      390.50      419.89     19.50 o 
 -11   5   6     1026.28      996.64     39.16 o 
 -10   5   6       35.06       34.86      7.12 o 
  -9   5   6       62.56       38.55      6.81 o 
  -8   5   6     3019.04     3036.31     55.50 o 
  -7   5   6      558.55      578.63     23.15 o 
  -6   5   6     2492.08     2505.96     49.91 o 
  -5   5   6     2076.32     2146.08     38.50 o 
  -4   5   6      320.17      332.24     10.74 o 
  -3   5   6     4825.02     4813.37     71.35 o 
  -2   5   6     2761.42     2602.12     53.35 o 
  -1   5   6     2079.96     1985.68     39.60 o 
   0   5   6      734.84      801.12     20.26 o 
   1   5   6     2213.81     2138.33     42.54 o 
   2   5   6      818.47      826.72     24.92 o 
   3   5   6     9193.92     9244.88    175.77 o 
   4   5   6      126.56      137.69     10.72 o 
   5   5   6     2763.03     2651.25     75.48 o 
   6   5   6      173.93      164.82     12.12 o 
   7   5   6     3487.76     3389.88    103.34 o 
   8   5   6     1304.58     1265.97     47.00 o 
   9   5   6     1002.29     1095.94     46.18 o 
  10   5   6      101.75       81.88     15.95 o 
  11   5   6      122.80      167.91     36.46 o 
 -13   6   6      161.71      148.91     13.65 o 
 -12   6   6     1034.41     1058.57     32.84 o 
 -11   6   6      267.07      264.55     15.38 o 
 -10   6   6      810.55      782.59     25.89 o 
  -9   6   6     2288.42     2218.44     60.62 o 
  -8   6   6      617.87      587.39     22.77 o 
  -7   6   6     3503.14     3614.42     69.73 o 
  -6   6   6     1313.15     1360.59     42.98 o 
  -5   6   6       14.13       20.00      5.15 o 
  -4   6   6     1811.58     1911.79     35.45 o 
  -3   6   6       21.82       22.75      3.83 o 
  -2   6   6     1803.50     1837.37     34.94 o 
  -1   6   6      513.41      487.81     15.56 o 
   0   6   6     4622.25     4537.58     81.49 o 
   1   6   6     1596.98     1515.65     33.33 o 
   2   6   6     5070.91     4824.40    102.62 o 
   3   6   6      571.42      591.19     21.52 o 
   4   6   6     5572.82     5261.72    107.31 o 
   5   6   6       11.41       29.86     10.53 o 
   6   6   6     6480.62     6731.60    161.06 o 
   7   6   6      690.94      684.81     37.83 o 
   8   6   6     1669.77     1737.23     59.12 o 
   9   6   6        6.07       10.03     10.81 o 
  10   6   6      468.01      476.34     56.43 o 
 -13   7   6      472.56      510.44     23.96 o 
 -12   7   6      618.73      679.87     29.79 o 
 -11   7   6        9.33        9.91      8.01 o 
 -10   7   6     1863.50     1940.83     53.18 o 
  -9   7   6       22.77       27.17      7.95 o 
  -8   7   6     3398.60     3504.35     79.14 o 
  -7   7   6       42.79       55.82      7.42 o 
  -6   7   6      760.93      797.83     23.56 o 
  -5   7   6      277.36      234.45     12.34 o 
  -4   7   6     5685.16     5799.37    115.24 o 
  -3   7   6     2804.19     2742.63     49.15 o 
  -2   7   6     1767.76     1704.27     42.37 o 
  -1   7   6     5195.76     5112.86     83.39 o 
   0   7   6      755.20      720.19     18.93 o 
   1   7   6     3121.98     2941.56     65.33 o 
   2   7   6      860.84      831.89     26.88 o 
   3   7   6     2933.47     3030.35     67.87 o 
   4   7   6      116.54      122.28     14.82 o 
   5   7   6       19.22       28.80     10.44 o 
   6   7   6       94.10       89.56     14.51 o 
   7   7   6      141.09      160.66     18.05 o 
   8   7   6      276.90      270.62     22.94 o 
   9   7   6      446.67      497.88     35.98 o 
 -12   8   6      221.23      233.85     21.53 o 
 -11   8   6     1106.43     1180.45     40.36 o 
 -10   8   6      187.69      193.40     16.23 o 
  -9   8   6     1280.46     1375.85     53.73 o 
  -8   8   6       44.80       41.38     10.69 o 
  -7   8   6     3246.35     3242.53     87.45 o 
  -6   8   6      257.46      236.01     14.67 o 
  -5   8   6     2310.35     2320.80     72.94 o 
  -4   8   6      331.06      317.42     14.36 o 
  -3   8   6     4453.83     4212.02    175.12 o 
  -2   8   6      123.26      129.98      8.34 o 
  -1   8   6     2083.44     2052.33     42.84 o 
   0   8   6     1333.93     1313.90     31.91 o 
   1   8   6      441.55      400.01     15.65 o 
   2   8   6      104.46      101.80      8.72 o 
   3   8   6       11.36       18.32     10.57 o 
   4   8   6      195.70      161.79     17.14 o 
   5   8   6      209.33      203.61     29.58 o 
   6   8   6      370.87      431.81     26.91 o 
   7   8   6      574.19      535.17     31.12 o 
   8   8   6        0.54        0.14     11.25 o 
   9   8   6        8.33        3.65     12.34 o 
 -11   9   6        6.24       -7.79      9.60 o 
 -10   9   6     2830.67     3139.81    149.12 o 
  -9   9   6      317.94      329.07     24.26 o 
  -8   9   6     2713.12     2728.12     87.14 o 
  -7   9   6       14.64       16.04      9.19 o 
  -6   9   6     2359.24     2476.80    188.02 o 
  -5   9   6      257.59      256.54     13.90 o 
  -4   9   6     2927.56     2838.38     58.99 o 
  -3   9   6       31.67       46.41      7.26 o 
  -2   9   6     3884.42     3649.43     71.01 o 
  -1   9   6     1269.30     1280.65     32.79 o 
   0   9   6      669.39      614.47     20.25 o 
   1   9   6     1071.04     1071.91     28.55 o 
   2   9   6       27.00       34.45     11.39 o 
   3   9   6        4.96        4.06     10.45 o 
   4   9   6      109.92      100.98     15.55 o 
   5   9   6        6.91        9.04     10.47 o 
   6   9   6        6.53       12.13     12.07 o 
   7   9   6       10.45       22.85     12.55 o 
   8   9   6      206.35      219.73     28.95 o 
 -10  10   6       22.79       28.26     12.92 o 
  -9  10   6     1366.91     1486.29     55.28 o 
  -8  10   6        0.21        2.42      9.42 o 
  -7  10   6     1190.31     1203.01     63.28 o 
  -6  10   6       44.96       42.39     20.09 o 
  -5  10   6     1244.31     1172.51     42.31 o 
  -4  10   6      521.12      591.51     31.43 o 
  -3  10   6      117.01      127.08     13.19 o 
  -2  10   6     1014.65      996.26     31.92 o 
  -1  10   6        1.55        2.07      5.85 o 
   0  10   6      678.09      702.26     22.63 o 
   1  10   6      762.95      765.65     35.31 o 
   2  10   6     1365.41     1375.19     49.78 o 
   3  10   6      472.50      444.65     27.70 o 
   4  10   6     1622.18     1609.61     57.00 o 
   5  10   6       24.93       31.21     12.92 o 
   6  10   6      177.54      155.48     35.52 o 
  -8  11   6       58.82       49.74     13.79 o 
  -7  11   6      467.80      495.07     29.45 o 
  -6  11   6        2.20       -3.56      8.72 o 
  -5  11   6      634.23      696.80     32.63 o 
  -4  11   6       46.45       38.37      9.49 o 
  -3  11   6      308.45      355.84     24.28 o 
  -2  11   6      975.85      957.63     39.22 o 
  -1  11   6      629.47      686.19     32.75 o 
   0  11   6        6.24       -0.96     12.43 o 
   1  11   6      919.80      881.71     61.89 o 
   2  11   6       40.64       44.28     15.86 o 
   3  11   6      590.96      565.55     31.89 o 
   4  11   6      111.67       99.04     16.89 o 
   5  11   6     2235.83     2240.03     73.07 o 
  -6  12   6       29.92       31.37     12.18 o 
  -5  12   6       66.94       94.78     27.35 o 
  -4  12   6      418.11      446.07     28.32 o 
  -3  12   6        2.36        2.76      9.18 o 
  -2  12   6      468.05      532.48     40.36 o 
  -1  12   6      311.30      354.19     33.22 o 
   0  12   6     1004.93     1060.41     57.56 o 
   1  12   6        5.18       10.55     14.93 o 
   2  12   6      755.52      756.55     61.89 o 
 -15   0   7     1272.27     1249.25     92.11 o 
 -13   0   7      405.33      461.51     47.97 o 
 -11   0   7     5734.04     5522.59    161.19 o 
  -9   0   7    10092.79     9955.85    213.81 o 
  -7   0   7     6820.30     6824.05    149.38 o 
  -5   0   7    34176.69    33698.05    698.79 o 
  -3   0   7    10197.92    10099.10    213.95 o 
  -1   0   7     3455.02     3714.01     99.47 o 
   1   0   7     3065.86     2985.64     71.75 o 
   3   0   7      877.35      932.31     44.85 o 
   5   0   7      103.82      132.70     10.79 o 
   7   0   7      600.34      675.71     34.52 o 
   9   0   7      410.95      395.40     28.96 o 
  11   0   7     1747.20     1811.42     71.38 o 
 -15   1   7       24.75       22.05     10.78 o 
 -14   1   7      854.71      827.29     39.62 o 
 -13   1   7       94.29      112.61     13.69 o 
 -12   1   7     3526.75     3243.66     86.81 o 
 -11   1   7      436.16      487.70     44.59 o 
 -10   1   7      759.38      804.09     19.54 o 
  -9   1   7      472.86      490.92     22.64 o 
  -8   1   7    17285.54    16817.40    231.38 o 
  -7   1   7      521.28      511.98     14.66 o 
  -6   1   7     5822.39     5392.50    148.70 o 
  -5   1   7     1745.20     1932.93     38.06 o 
  -4   1   7     6879.64     6942.52    116.74 o 
  -3   1   7     2443.12     2262.52     38.22 o 
  -2   1   7     5798.98     5334.95    161.41 o 
  -1   1   7     2955.02     2868.01     53.43 o 
   0   1   7     4299.03     4189.20     80.82 o 
   1   1   7      504.68      520.55     13.98 o 
   2   1   7       36.69       52.85      5.09 o 
   3   1   7     1177.78     1092.23     22.81 o 
   4   1   7     2359.03     2344.25     42.08 o 
   5   1   7      346.70      334.92     13.88 o 
   6   1   7      239.24      220.46     14.47 o 
   7   1   7     1750.75     1701.71     39.28 o 
   8   1   7      924.95      870.54     29.48 o 
   9   1   7     1611.61     1658.09     45.43 o 
  10   1   7      149.18      168.83     14.58 o 
  11   1   7      214.52      247.49     20.31 o 
 -15   2   7       46.15       33.38     11.61 o 
 -14   2   7     2574.57     2553.96     83.92 o 
 -13   2   7      572.74      569.25     31.58 o 
 -12   2   7     1678.05     1526.96     68.42 o 
 -11   2   7     3668.10     3604.67     81.95 o 
 -10   2   7      203.10      218.12     10.18 o 
  -9   2   7     3072.16     2947.32     47.82 o 
  -8   2   7      392.61      373.59     11.14 o 
  -7   2   7        8.50        7.74      2.96 o 
  -6   2   7        3.53        8.37      2.87 o 
  -5   2   7     2652.99     2588.94     48.83 o 
  -4   2   7      615.89      621.24     17.80 o 
  -3   2   7      959.48      902.14     36.05 o 
  -2   2   7     3169.27     3223.04     87.33 o 
  -1   2   7     6103.67     6411.99    121.31 o 
   0   2   7     8719.04     8881.32    147.29 o 
   1   2   7     4813.63     4651.52     80.76 o 
   2   2   7    11804.78    11724.25    193.67 o 
   3   2   7       92.15      101.46      9.62 o 
   4   2   7     3181.57     3107.75     59.23 o 
   5   2   7      510.22      493.58     17.03 o 
   6   2   7     5746.33     5894.62    105.93 o 
   7   2   7       50.65       51.87      7.72 o 
   8   2   7      150.93      174.67     11.95 o 
   9   2   7      109.43       95.27     11.59 o 
  10   2   7      312.77      372.14     23.32 o 
  11   2   7       59.39       75.10     19.12 o 
 -15   3   7     1320.08     1308.18     44.51 o 
 -14   3   7       10.40       30.18      9.24 o 
 -13   3   7     2918.33     2975.35     74.08 o 
 -12   3   7      119.90      114.41     19.87 o 
 -11   3   7     2608.23     2503.28     62.26 o 
 -10   3   7      595.28      565.00     19.69 o 
  -9   3   7       14.99       28.20      6.47 o 
  -8   3   7      561.67      523.04     18.42 o 
  -7   3   7       85.71      106.20      6.94 o 
  -6   3   7      214.47      216.94     10.94 o 
  -5   3   7      403.73      454.17     15.26 o 
  -4   3   7      332.43      343.73     11.48 o 
  -3   3   7     5191.93     5213.55     90.08 o 
  -2   3   7      126.12      144.61      6.77 o 
  -1   3   7     3175.35     2954.30     71.59 o 
   0   3   7      280.67      279.29     12.46 o 
   1   3   7     5338.59     5334.45    104.25 o 
   2   3   7       47.43       38.17      4.75 o 
   3   3   7    19884.98    19405.55    316.11 o 
   4   3   7      370.13      324.83     18.28 o 
   5   3   7     4568.52     4610.72     84.49 o 
   6   3   7      166.26      166.09     12.20 o 
   7   3   7     2057.69     2122.90     52.68 o 
   8   3   7       75.08       70.87     10.05 o 
   9   3   7     2102.73     2087.37     65.44 o 
  10   3   7      135.82      119.67     16.44 o 
  11   3   7      123.02      133.91     22.95 o 
 -14   4   7     1214.57     1367.32     39.78 o 
 -13   4   7     1581.49     1568.74     42.13 o 
 -12   4   7      115.13      111.56     12.68 o 
 -11   4   7     2516.53     2485.61     64.83 o 
 -10   4   7      367.98      407.73     20.11 o 
  -9   4   7     3350.93     3441.45     68.76 o 
  -8   4   7        6.07       13.28      5.04 o 
  -7   4   7     1172.72     1275.04     26.97 o 
  -6   4   7      400.18      454.30     14.56 o 
  -5   4   7     3087.59     3096.89     52.27 o 
  -4   4   7     1305.14     1288.06     25.18 o 
  -3   4   7     2176.38     2222.19     48.49 o 
  -2   4   7     1294.51     1216.56     26.57 o 
  -1   4   7     2646.87     2461.18     51.99 o 
   0   4   7     5147.37     4817.19     95.70 o 
   1   4   7     2354.85     2386.00     53.03 o 
   2   4   7      441.83      465.95     28.53 o 
   3   4   7      499.11      512.59     19.67 o 
   4   4   7      267.61      274.49     19.27 o 
   5   4   7      116.56      118.01     10.43 o 
   6   4   7     3129.82     3323.76     74.05 o 
   7   4   7      795.40      806.65     28.00 o 
   8   4   7     1450.70     1355.26     48.93 o 
   9   4   7       51.58       49.97     13.03 o 
  10   4   7      813.84      871.63     40.34 o 
 -14   5   7      585.40      583.12     24.77 o 
 -13   5   7       84.59       97.83     11.31 o 
 -12   5   7     1217.28     1176.54     44.64 o 
 -11   5   7      873.96      910.38     28.70 o 
 -10   5   7      731.39      726.39     28.60 o 
  -9   5   7        3.50        7.13      4.47 o 
  -8   5   7     6597.69     6631.34    108.40 o 
  -7   5   7     1295.92     1332.21     31.94 o 
  -6   5   7     7667.43     7615.98    131.65 o 
  -5   5   7      182.18      197.85      9.04 o 
  -4   5   7     7401.48     7488.68    107.97 o 
  -3   5   7     5570.76     5560.92     97.36 o 
  -2   5   7     5395.45     5220.03     91.63 o 
  -1   5   7      280.59      313.38     21.47 o 
   0   5   7     1726.88     1643.40     40.26 o 
   1   5   7        5.23        5.82      5.07 o 
   2   5   7       28.46       27.30      6.66 o 
   3   5   7     3319.20     3294.37     71.65 o 
   4   5   7      397.31      434.80     33.93 o 
   5   5   7       14.74       22.97      9.42 o 
   6   5   7        0.10        7.61      6.32 o 
   7   5   7       46.05       54.06     12.77 o 
   8   5   7      228.15      213.15     26.49 o 
   9   5   7     1164.01     1370.14     52.11 o 
  10   5   7      360.41      388.15     34.71 o 
 -13   6   7      265.68      278.66     17.51 o 
 -12   6   7      156.50      149.57     12.99 o 
 -11   6   7     2938.41     2936.22     64.71 o 
 -10   6   7      292.56      292.42     17.50 o 
  -9   6   7     4669.69     4637.90     99.97 o 
  -8   6   7      160.06      166.60     14.62 o 
  -7   6   7     6700.24     6821.15    121.04 o 
  -6   6   7       71.09       73.35      7.44 o 
  -5   6   7    13407.24    13125.68    226.63 o 
  -4   6   7      851.95      909.74     23.05 o 
  -3   6   7     5518.62     5407.71     87.62 o 
  -2   6   7     2483.12     2513.80     65.82 o 
  -1   6   7     4250.47     4184.58     90.16 o 
   0   6   7      688.01      664.61     22.91 o 
   1   6   7      989.78      982.77     29.29 o 
   2   6   7        0.87        3.40      5.18 o 
   3   6   7      285.49      318.91     16.17 o 
   4   6   7       66.26       65.59     11.59 o 
   5   6   7      260.46      261.74     15.35 o 
   6   6   7        6.06       15.49     10.38 o 
   7   6   7        8.69       27.68     12.04 o 
   8   6   7      272.82      230.14     23.94 o 
   9   6   7      495.07      492.31     39.37 o 
 -13   7   7      229.89      231.97     19.73 o 
 -12   7   7     2053.51     2152.15     59.88 o 
 -11   7   7      789.41      761.44     30.51 o 
 -10   7   7     1409.72     1438.98     56.16 o 
  -9   7   7      614.11      619.85     25.34 o 
  -8   7   7     3036.45     3102.91     88.77 o 
  -7   7   7       36.27       19.73      6.83 o 
  -6   7   7      937.77      920.56     29.65 o 
  -5   7   7      535.44      583.41     24.85 o 
  -4   7   7      305.78      312.09     14.21 o 
  -3   7   7        5.36       11.60      4.31 o 
  -2   7   7     2143.75     2054.26     43.93 o 
  -1   7   7     9336.78     9027.32    154.13 o 
   0   7   7      776.37      742.78     25.19 o 
   1   7   7     1394.76     1361.72     37.29 o 
   2   7   7      486.48      458.36     19.49 o 
   3   7   7     1237.97     1151.43     34.07 o 
   4   7   7      610.93      645.48     31.19 o 
   5   7   7     1600.32     1561.35     59.77 o 
   6   7   7        9.21        6.52     12.71 o 
   7   7   7     1076.76     1082.39     45.09 o 
   8   7   7      171.60      195.93     28.90 o 
   9   7   7       59.61       55.65     16.23 o 
 -12   8   7      446.49      464.91     30.91 o 
 -11   8   7      340.04      423.60     28.04 o 
 -10   8   7      225.07      209.12     19.75 o 
  -9   8   7      491.45      485.76     27.78 o 
  -8   8   7        5.07       21.85      9.78 o 
  -7   8   7       36.35       35.04     15.23 o 
  -6   8   7      287.91      312.87     18.83 o 
  -5   8   7      192.25      189.75     11.81 o 
  -4   8   7      103.00      139.20     10.22 o 
  -3   8   7      284.32      275.24     13.43 o 
  -2   8   7       75.39       87.74      8.68 o 
  -1   8   7       23.00       17.55      5.83 o 
   0   8   7     2093.38     2021.13     44.54 o 
   1   8   7     1045.25     1037.61     31.69 o 
   2   8   7     3979.40     3991.11     86.51 o 
   3   8   7       33.26       30.85     11.05 o 
   4   8   7     3306.85     3256.02     90.45 o 
   5   8   7       47.19       48.04     13.14 o 
   6   8   7     1109.26      997.74     42.53 o 
   7   8   7       85.14      112.53     17.62 o 
   8   8   7      324.18      330.89     26.96 o 
 -11   9   7      154.23      169.41     20.21 o 
 -10   9   7     1744.29     1670.90     64.35 o 
  -9   9   7       21.71       16.93     10.34 o 
  -8   9   7       10.85       17.55     11.24 o 
  -7   9   7        5.27       18.69      9.31 o 
  -6   9   7        1.28       -2.03      5.84 o 
  -5   9   7       62.84       87.37      9.33 o 
  -4   9   7       12.93       22.06      6.17 o 
  -3   9   7      777.53      805.43     28.06 o 
  -2   9   7       31.33       31.21      7.47 o 
  -1   9   7     2074.75     1949.88     43.82 o 
   0   9   7      210.21      197.84     15.68 o 
   1   9   7     1173.90     1123.87     30.00 o 
   2   9   7      856.19      817.57     36.50 o 
   3   9   7     1458.86     1454.46     51.60 o 
   4   9   7      341.61      369.88     32.23 o 
   5   9   7     1680.44     1538.78     55.45 o 
   6   9   7       80.59       68.76     15.45 o 
   7   9   7     1160.76     1164.12     50.82 o 
  -9  10   7     1168.21     1197.61     69.92 o 
  -8  10   7      341.28      366.64     25.66 o 
  -7  10   7     2221.73     2245.45    149.10 o 
  -6  10   7      253.89      223.70     19.44 o 
  -5  10   7     1183.86     1175.59     37.20 o 
  -4  10   7      309.34      350.34     18.93 o 
  -3  10   7     1379.81     1309.81     52.07 o 
  -2  10   7      290.34      303.04     17.26 o 
  -1  10   7      900.09      909.80     30.28 o 
   0  10   7     1242.41     1264.44     33.10 o 
   1  10   7        4.73        0.71      9.85 o 
   2  10   7      166.99      177.62     19.06 o 
   3  10   7       61.26       54.22     14.13 o 
   4  10   7        9.90       17.31     12.09 o 
   5  10   7       72.69       82.70     18.59 o 
  -8  11   7      899.81      881.73     40.98 o 
  -7  11   7        9.64        6.30     10.04 o 
  -6  11   7     1905.24     1795.39     75.82 o 
  -5  11   7       30.35       27.90     11.12 o 
  -4  11   7     2935.05     2802.40     84.07 o 
  -3  11   7       57.86       53.79     10.19 o 
  -2  11   7      577.96      572.35     24.30 o 
  -1  11   7        3.73        9.98      9.63 o 
   0  11   7      108.12      119.24     21.98 o 
   1  11   7       32.69       31.18     16.28 o 
   2  11   7      448.37      415.18     38.74 o 
   3  11   7      121.75      128.54     17.94 o 
   4  11   7      107.93      108.74     18.13 o 
  -5  12   7      368.13      348.65     44.14 o 
  -4  12   7      448.74      455.24     28.94 o 
  -3  12   7      885.22      845.80     39.23 o 
  -2  12   7      476.44      489.15     40.03 o 
  -1  12   7      627.58      602.83     49.89 o 
   0  12   7       35.80       31.18     17.60 o 
   1  12   7      204.72      245.55     31.18 o 
 -14   0   8     1718.60     1591.78    103.62 o 
 -12   0   8      452.97      425.69     44.62 o 
 -10   0   8      371.78      416.17     19.19 o 
  -8   0   8     1965.51     1899.39     50.99 o 
  -6   0   8      120.02      153.29     14.53 o 
  -4   0   8       51.00       81.90      7.00 o 
  -2   0   8     2154.71     2044.89     49.59 o 
   0   0   8    15111.31    15102.23    316.96 o 
   2   0   8    10400.39    10110.60    266.22 o 
   4   0   8     1973.12     1945.99     66.13 o 
   6   0   8     3767.28     3888.66    155.44 o 
   8   0   8     2819.14     2693.29     91.78 o 
  10   0   8      745.20      829.62     44.81 o 
 -15   1   8      690.75      634.48     35.84 o 
 -14   1   8     1099.56     1003.75     62.68 o 
 -13   1   8     2537.90     2548.10     64.79 o 
 -12   1   8      823.90      824.50     29.78 o 
 -11   1   8     2748.33     2770.27     46.99 o 
 -10   1   8      247.46      258.68     10.01 o 
  -9   1   8       19.10       31.30      4.29 o 
  -8   1   8      315.17      321.15     10.79 o 
  -7   1   8      726.05      715.43     18.24 o 
  -6   1   8     2545.30     2491.03     79.95 o 
  -5   1   8      405.61      403.13     13.04 o 
  -4   1   8     3731.23     3730.17     60.38 o 
  -3   1   8     3120.05     3083.55     50.61 o 
  -2   1   8    11497.75    11755.56    192.67 o 
  -1   1   8     1123.18     1056.85     23.09 o 
   0   1   8     2874.38     2840.81     51.96 o 
   1   1   8      969.90      941.56     21.74 o 
   2   1   8       34.15       35.29      6.41 o 
   3   1   8     8835.09     8646.74    190.95 o 
   4   1   8        9.49       14.09      5.09 o 
   5   1   8     1596.60     1692.37     43.33 o 
   6   1   8       93.01       93.74     12.33 o 
   7   1   8     1780.92     1809.70     47.73 o 
   8   1   8      143.84      145.19     13.55 o 
   9   1   8      651.02      777.59     48.07 o 
  10   1   8        8.63       26.29     11.12 o 
 -15   2   8      121.42      117.98     17.62 o 
 -14   2   8      580.06      580.54     27.13 o 
 -13   2   8      559.14      523.08     24.11 o 
 -12   2   8      651.34      619.55     25.47 o 
 -11   2   8     3084.68     2953.64     61.44 o 
 -10   2   8      962.13      983.19     24.03 o 
  -9   2   8     7944.33     7831.59    113.54 o 
  -8   2   8      578.74      599.58     19.37 o 
  -7   2   8     6021.41     6019.65     96.29 o 
  -6   2   8     2518.74     2510.65     48.93 o 
  -5   2   8    17489.07    17082.91    278.46 o 
  -4   2   8      670.16      665.65     19.31 o 
  -3   2   8     4735.38     4633.75     73.25 o 
  -2   2   8      125.94      116.12      8.03 o 
  -1   2   8     2184.83     2099.68     46.16 o 
   0   2   8     1974.18     2116.62     45.96 o 
   1   2   8     1432.78     1419.57     35.65 o 
   2   2   8      372.29      353.48     12.62 o 
   3   2   8      932.14      973.92     41.92 o 
   4   2   8      179.88      177.60     10.25 o 
   5   2   8       68.12       61.60      9.71 o 
   6   2   8     2239.08     2322.35     57.61 o 
   7   2   8      225.98      268.06     19.64 o 
   8   2   8      623.59      707.94     31.98 o 
   9   2   8      200.49      235.05     19.59 o 
  10   2   8        9.39       21.68     15.40 o 
 -14   3   8      260.34      262.75     18.73 o 
 -13   3   8       48.42       27.72      8.51 o 
 -12   3   8     2889.27     2846.68     70.81 o 
 -11   3   8      433.38      368.95     27.42 o 
 -10   3   8     6264.56     6251.93    114.17 o 
  -9   3   8        3.74       14.06      4.95 o 
  -8   3   8    17062.12    17068.92    255.92 o 
  -7   3   8      272.78      267.03     10.58 o 
  -6   3   8    11531.45    11287.87    171.68 o 
  -5   3   8      390.54      415.28     15.19 o 
  -4   3   8     2697.66     2667.29     50.59 o 
  -3   3   8       10.66       15.98      3.38 o 
  -2   3   8     6768.17     6663.12    127.86 o 
  -1   3   8      469.76      489.36     17.26 o 
   0   3   8     2867.73     2732.13     58.68 o 
   1   3   8       60.31       60.13      7.24 o 
   2   3   8     2250.20     2253.93     65.26 o 
   3   3   8       14.09       15.45      5.88 o 
   4   3   8      290.90      306.26     21.94 o 
   5   3   8      204.76      208.50     13.31 o 
   6   3   8        8.34       16.03      7.01 o 
   7   3   8      179.46      149.40     12.91 o 
   8   3   8     1400.43     1374.38     47.21 o 
   9   3   8        5.19       -1.29     14.29 o 
  10   3   8       24.58       18.23     16.92 o 
 -14   4   8      413.07      391.28     28.29 o 
 -13   4   8      440.85      456.95     23.94 o 
 -12   4   8     1343.15     1392.94     43.67 o 
 -11   4   8     2240.98     2269.47     59.35 o 
 -10   4   8      630.54      561.83     20.77 o 
  -9   4   8     1877.17     1968.03     56.02 o 
  -8   4   8      640.21      597.25     22.31 o 
  -7   4   8       93.97      100.28      8.20 o 
  -6   4   8     1243.46     1213.04     28.53 o 
  -5   4   8    12950.32    12501.38    276.29 o 
  -4   4   8      196.50      198.69     11.33 o 
  -3   4   8     6814.85     6607.15    113.73 o 
  -2   4   8     2255.52     2278.03     51.22 o 
  -1   4   8     1670.02     1667.36     40.23 o 
   0   4   8       75.19       98.27      8.74 o 
   1   4   8     4023.47     3843.57    135.34 o 
   2   4   8     2352.21     2270.98     52.35 o 
   3   4   8     1389.10     1415.42     37.60 o 
   4   4   8     2353.88     2233.89     75.20 o 
   5   4   8       17.96       18.85      7.02 o 
   6   4   8     1786.66     1950.31    105.81 o 
   7   4   8      349.69      412.92     20.37 o 
   8   4   8      619.86      703.63     49.00 o 
   9   4   8      214.50      174.50     38.86 o 
 -14   5   8      776.40      826.61     29.99 o 
 -13   5   8     1339.55     1440.62     40.79 o 
 -12   5   8      243.76      245.16     15.41 o 
 -11   5   8      536.85      529.92     21.01 o 
 -10   5   8      123.21      122.10      9.57 o 
  -9   5   8      507.02      552.31     19.26 o 
  -8   5   8      969.68      968.14     30.13 o 
  -7   5   8      453.18      459.80     24.39 o 
  -6   5   8     1248.03     1216.48     40.58 o 
  -5   5   8      143.61      146.50     11.96 o 
  -4   5   8       67.07       61.69      6.46 o 
  -3   5   8      556.03      582.80     20.42 o 
  -2   5   8     2695.51     2654.99     58.93 o 
  -1   5   8     4274.18     4066.80     84.43 o 
   0   5   8      846.22      785.73     60.52 o 
   1   5   8     5118.64     4834.20     98.63 o 
   2   5   8       27.29       22.44      6.83 o 
   3   5   8     2660.81     2609.95     60.25 o 
   4   5   8      125.69      104.21     12.46 o 
   5   5   8     1618.12     1645.10     66.89 o 
   6   5   8        6.55        4.82      6.52 o 
   7   5   8      486.98      519.80     29.49 o 
   8   5   8        2.54       -2.33      9.76 o 
   9   5   8      661.62      690.13     43.36 o 
 -13   6   8      886.46      881.58     30.62 o 
 -12   6   8      314.86      328.50     21.43 o 
 -11   6   8      152.04      188.55     15.08 o 
 -10   6   8      957.25      999.69     33.33 o 
  -9   6   8        0.38       -2.23      5.86 o 
  -8   6   8      294.68      270.53     16.19 o 
  -7   6   8      424.56      430.63     19.54 o 
  -6   6   8       71.61       81.97     14.11 o 
  -5   6   8      277.32      271.14     17.06 o 
  -4   6   8      837.37      877.24     21.77 o 
  -3   6   8      379.52      429.63     27.84 o 
  -2   6   8     1999.67     1903.86     52.35 o 
  -1   6   8     2380.96     2311.02     53.91 o 
   0   6   8     7334.13     7279.66    204.55 o 
   1   6   8       60.26       57.90      8.65 o 
   2   6   8     1956.89     1956.06     66.75 o 
   3   6   8       32.53       31.09      7.35 o 
   4   6   8     2000.22     1877.86     48.35 o 
   5   6   8        4.25       -0.05      6.40 o 
   6   6   8     2159.41     2150.92     67.34 o 
   7   6   8       72.30       83.16     15.66 o 
   8   6   8      357.40      416.19     28.07 o 
 -12   7   8      929.67     1039.63     45.50 o 
 -11   7   8      861.05      826.67     60.97 o 
 -10   7   8     1527.54     1567.32     55.46 o 
  -9   7   8       50.36       58.53      9.90 o 
  -8   7   8     1297.72     1322.23     40.99 o 
  -7   7   8       91.99      111.32     15.24 o 
  -6   7   8     2328.66     2385.21     57.68 o 
  -5   7   8        2.18        4.41      5.14 o 
  -4   7   8     5291.31     5036.28    105.32 o 
  -3   7   8      936.21      994.38     26.95 o 
  -2   7   8      623.01      620.09     20.24 o 
  -1   7   8      172.61      190.13     12.96 o 
   0   7   8      895.36      886.17     28.63 o 
   1   7   8      184.31      188.18     18.70 o 
   2   7   8       59.69       46.37      8.59 o 
   3   7   8     2183.23     2191.67     54.51 o 
   4   7   8       31.20       28.59     11.16 o 
   5   7   8     1306.60     1317.66     48.87 o 
   6   7   8       91.43       78.59     15.24 o 
   7   7   8      660.71      744.60     55.62 o 
   8   7   8        3.49       -3.87     10.69 o 
 -11   8   8      323.73      356.89     26.51 o 
 -10   8   8       69.96       91.38     15.32 o 
  -9   8   8     4268.10     4553.60    119.89 o 
  -8   8   8       75.24       68.46     12.56 o 
  -7   8   8     4821.39     4777.80    106.64 o 
  -6   8   8      212.57      232.15     15.29 o 
  -5   8   8     2437.45     2365.74     65.27 o 
  -4   8   8        4.29        3.67      5.57 o 
  -3   8   8     1431.32     1335.32     38.61 o 
  -2   8   8       16.67       29.00      6.62 o 
  -1   8   8     1920.71     1778.88     41.02 o 
   0   8   8      390.71      394.20     18.79 o 
   1   8   8      663.17      672.87     25.08 o 
   2   8   8        5.39        2.44      6.45 o 
   3   8   8      750.92      723.56     34.20 o 
   4   8   8        2.55        8.20     11.03 o 
   5   8   8       89.55      101.87     15.83 o 
   6   8   8      595.26      726.05     37.13 o 
   7   8   8      213.83      208.98     22.43 o 
 -10   9   8      499.28      587.77     33.36 o 
  -9   9   8      593.81      670.06     52.77 o 
  -8   9   8     2418.84     2454.52     75.09 o 
  -7   9   8      122.52      140.60     13.46 o 
  -6   9   8     2587.65     2547.51     72.89 o 
  -5   9   8      372.65      400.09     20.39 o 
  -4   9   8     1382.39     1386.97     40.92 o 
  -3   9   8       56.07       56.98     10.94 o 
  -2   9   8     3181.38     3011.80     84.89 o 
  -1   9   8        0.60       -4.96      4.96 o 
   0   9   8     1134.14     1187.09     34.62 o 
   1   9   8      199.10      195.18     12.69 o 
   2   9   8      212.02      218.49     20.16 o 
   3   9   8       58.17       57.91     16.43 o 
   4   9   8       86.07       91.55     22.52 o 
   5   9   8     1041.38     1008.84     43.93 o 
   6   9   8       35.62       29.74     14.07 o 
  -9  10   8      211.20      254.78     23.05 o 
  -8  10   8       67.11       86.23     32.14 o 
  -7  10   8      337.01      300.99     30.33 o 
  -6  10   8       64.86       39.32     10.97 o 
  -5  10   8      933.25      921.44     32.93 o 
  -4  10   8      114.08      161.72     17.59 o 
  -3  10   8     1097.96     1135.27     36.51 o 
  -2  10   8     1669.20     1642.42     46.95 o 
  -1  10   8      522.51      460.07     21.32 o 
   0  10   8       50.57       64.61      8.77 o 
   1  10   8      159.97      145.35     17.74 o 
   2  10   8      992.95      974.07     42.10 o 
   3  10   8       41.63       42.49     14.06 o 
   4  10   8     1172.64     1198.62     49.40 o 
  -7  11   8        5.23       -8.82     16.79 o 
  -6  11   8       36.94       36.81     16.32 o 
  -5  11   8        2.65        7.15      9.68 o 
  -4  11   8      124.36      142.93     13.95 o 
  -3  11   8      118.43      142.65     14.82 o 
  -2  11   8      341.71      304.45     18.42 o 
  -1  11   8      856.52      906.54     39.50 o 
   0  11   8        1.49      -11.80     13.12 o 
   1  11   8     1602.33     1571.28     71.97 o 
   2  11   8       31.86       18.25     12.40 o 
 -15   0   9       44.05       42.72     14.88 o 
 -13   0   9      832.86      772.38     65.24 o 
 -11   0   9     8748.55     8654.72    213.44 o 
  -9   0   9    10357.23     9819.78    186.35 o 
  -7   0   9      916.47      877.54     29.70 o 
  -5   0   9     9536.28     9204.92    199.54 o 
  -3   0   9     5612.32     5294.51    143.48 o 
  -1   0   9     9424.01     9695.80    322.39 o 
   1   0   9     9342.36     9467.76    260.02 o 
   3   0   9      172.52      209.01     62.85 o 
   5   0   9       69.20       63.92     13.82 o 
   7   0   9      100.91       78.03     16.60 o 
   9   0   9      490.59      402.98     41.26 o 
 -15   1   9      820.11      764.71     66.20 o 
 -14   1   9      924.85      943.67     42.95 o 
 -13   1   9     1541.38     1503.28     44.91 o 
 -12   1   9     1774.29     1749.55     44.66 o 
 -11   1   9      883.03      831.41     23.92 o 
 -10   1   9      558.14      574.07     18.73 o 
  -9   1   9      113.22      114.85      7.26 o 
  -8   1   9     5829.33     5850.44     94.73 o 
  -7   1   9       10.64        9.39      3.83 o 
  -6   1   9    10733.28    10322.76    158.16 o 
  -5   1   9      266.85      275.04      9.89 o 
  -4   1   9     6223.58     6262.56    106.66 o 
  -3   1   9      687.34      727.87     22.99 o 
  -2   1   9     3807.37     3645.37    130.60 o 
  -1   1   9      433.00      449.75     14.70 o 
   0   1   9     4042.69     4268.80     75.57 o 
   1   1   9     2146.48     2187.81     84.40 o 
   2   1   9      852.47      984.48     27.65 o 
   3   1   9     4527.55     4501.98     92.19 o 
   4   1   9      822.07      907.33     29.08 o 
   5   1   9     1001.52     1052.93     54.82 o 
   6   1   9      132.08      168.83     18.31 o 
   7   1   9       79.70       90.28     14.04 o 
   8   1   9       73.63       78.04     13.60 o 
   9   1   9      164.99      178.39     18.53 o 
 -14   2   9     1897.69     1974.98     56.39 o 
 -13   2   9      179.50      165.36     14.39 o 
 -12   2   9     1236.94     1211.23     50.83 o 
 -11   2   9     1002.12      975.69     28.31 o 
 -10   2   9     2185.44     2173.50     42.64 o 
  -9   2   9      821.91      790.46     18.89 o 
  -8   2   9      733.66      720.84     35.44 o 
  -7   2   9     1879.98     1897.22     36.85 o 
  -6   2   9      217.96      233.95     14.70 o 
  -5   2   9     4660.64     4534.16     90.15 o 
  -4   2   9       86.04       91.86      5.99 o 
  -3   2   9     2282.55     2326.39     69.80 o 
  -2   2   9      824.13      777.34     26.20 o 
  -1   2   9       11.77       17.17      5.92 o 
   0   2   9     4046.54     3959.89     80.33 o 
   1   2   9      406.80      389.87     16.90 o 
   2   2   9      481.05      457.91     17.25 o 
   3   2   9       36.26       26.59      8.26 o 
   4   2   9     1419.15     1373.91     44.11 o 
   5   2   9       40.09       62.25     11.32 o 
   6   2   9     3622.24     3951.44    101.70 o 
   7   2   9      488.71      548.87     33.01 o 
   8   2   9      673.22      729.43     43.93 o 
   9   2   9        4.06       -0.27      9.64 o 
 -14   3   9        0.00        6.47      6.85 o 
 -13   3   9     1289.53     1286.21     42.05 o 
 -12   3   9        4.34        5.30      6.49 o 
 -11   3   9     2243.03     2257.29     51.32 o 
 -10   3   9      177.48      200.23     12.48 o 
  -9   3   9      484.32      502.58     18.73 o 
  -8   3   9       22.33       50.00      8.81 o 
  -7   3   9      944.57      923.97     22.41 o 
  -6   3   9       96.00      138.48     22.30 o 
  -5   3   9        4.48       14.03      4.58 o 
  -4   3   9      467.24      440.73     19.90 o 
  -3   3   9     5906.96     5884.31    115.30 o 
  -2   3   9       48.56       38.45      7.22 o 
  -1   3   9     2729.34     2727.04     59.47 o 
   0   3   9       22.40       13.48      5.31 o 
   1   3   9     1149.18     1095.27     32.41 o 
   2   3   9        0.51        1.90      5.17 o 
   3   3   9     5471.54     5299.28    106.95 o 
   4   3   9       28.46       26.32      7.14 o 
   5   3   9      461.13      487.66     24.97 o 
   6   3   9       15.85       26.50      9.97 o 
   7   3   9     1548.01     1615.71     53.08 o 
   8   3   9       60.44       65.36     18.52 o 
   9   3   9     2142.55     2280.87    188.06 o 
 -14   4   9     2045.33     2081.34     60.43 o 
 -13   4   9      120.01      125.11     14.05 o 
 -12   4   9     1263.26     1257.54     41.01 o 
 -11   4   9       29.39       24.14      6.90 o 
 -10   4   9      687.18      696.38     23.70 o 
  -9   4   9     1903.45     1820.31     42.64 o 
  -8   4   9      749.59      725.48     22.92 o 
  -7   4   9     4231.94     4355.83     85.32 o 
  -6   4   9       25.79       33.17      5.47 o 
  -5   4   9     5490.03     5616.66    110.09 o 
  -4   4   9       81.42       69.07     12.88 o 
  -3   4   9     2275.70     2261.82     51.86 o 
  -2   4   9        6.86       18.09      6.08 o 
  -1   4   9     2098.10     2078.81     48.65 o 
   0   4   9     3202.14     3140.78     67.82 o 
   1   4   9      289.88      231.56     13.37 o 
   2   4   9     3330.28     3211.88     70.47 o 
   3   4   9      840.18      813.22     32.25 o 
   4   4   9     2561.89     2471.24     64.54 o 
   5   4   9        2.86       -2.07      6.26 o 
   6   4   9     3340.40     3511.67     92.45 o 
   7   4   9       26.26        9.61      9.86 o 
   8   4   9       44.28       84.98     20.98 o 
   9   4   9       70.71       54.50     20.22 o 
 -13   5   9      590.67      668.90     25.96 o 
 -12   5   9     1677.01     1681.26     44.15 o 
 -11   5   9      222.84      258.40     13.59 o 
 -10   5   9     2884.73     2959.36     63.64 o 
  -9   5   9      114.23      127.73     11.67 o 
  -8   5   9     5155.27     4909.38    103.54 o 
  -7   5   9      411.98      365.34     17.53 o 
  -6   5   9     3277.64     3325.66     85.59 o 
  -5   5   9      564.77      587.48     19.32 o 
  -4   5   9     3939.52     3990.18     83.84 o 
  -3   5   9      650.44      576.78     21.10 o 
  -2   5   9     6132.76     6086.80    120.86 o 
  -1   5   9       13.32       23.01      6.51 o 
   0   5   9     3171.33     3174.84     69.61 o 
   1   5   9       56.97       50.98      8.18 o 
   2   5   9     1279.12     1269.60     35.73 o 
   3   5   9     1145.21     1133.53     33.71 o 
   4   5   9      347.75      382.42     18.69 o 
   5   5   9        1.40        1.72      6.79 o 
   6   5   9        6.31       19.29      8.24 o 
   7   5   9       70.78       73.99     21.17 o 
   8   5   9       22.00       -0.86     16.24 o 
 -13   6   9      847.83      940.89     37.28 o 
 -12   6   9      569.72      637.63     33.83 o 
 -11   6   9     3420.09     3442.35    130.20 o 
 -10   6   9        6.71        3.31      6.99 o 
  -9   6   9     3502.28     3709.54     84.44 o 
  -8   6   9        5.79        4.91      6.25 o 
  -7   6   9     3039.06     3041.41     70.21 o 
  -6   6   9       29.23       33.29      8.59 o 
  -5   6   9     2730.48     2799.84     56.93 o 
  -4   6   9       81.25       64.69      7.64 o 
  -3   6   9     3470.01     3323.46     98.60 o 
  -2   6   9        4.06       -1.46      5.22 o 
  -1   6   9     1145.94     1139.75     33.19 o 
   0   6   9       79.91       85.04      9.85 o 
   1   6   9     3491.92     3376.77     74.97 o 
   2   6   9     1404.28     1375.81     38.64 o 
   3   6   9      317.30      349.84     18.11 o 
   4   6   9      536.11      552.55     22.96 o 
   5   6   9        6.79       19.21      7.70 o 
   6   6   9        4.10       19.78     10.96 o 
   7   6   9      143.42      145.26     19.04 o 
   8   6   9       52.92       36.89     20.98 o 
 -12   7   9       95.07      113.57     24.73 o 
 -11   7   9       28.48       42.65     12.96 o 
 -10   7   9       17.96       13.01      8.33 o 
  -9   7   9      120.01      124.27     13.01 o 
  -8   7   9     2122.73     2257.88     63.43 o 
  -7   7   9       16.87       36.80      9.85 o 
  -6   7   9     3728.94     3708.27     99.93 o 
  -5   7   9      163.37      168.89     13.28 o 
  -4   7   9     2475.71     2327.10     57.24 o 
  -3   7   9       51.28       77.03     16.84 o 
  -2   7   9     3910.33     3657.94     79.94 o 
  -1   7   9      317.20      307.13     16.48 o 
   0   7   9      504.82      501.31     28.94 o 
   1   7   9      919.38      876.23     46.67 o 
   2   7   9       10.76        4.70      6.50 o 
   3   7   9      544.94      598.62     24.27 o 
   4   7   9      609.47      667.93     39.55 o 
   5   7   9      663.32      650.38     34.79 o 
   6   7   9      259.79      297.03     24.17 o 
   7   7   9      821.69      737.98     42.26 o 
 -11   8   9      689.24      683.90     36.49 o 
 -10   8   9     1169.29     1136.10     66.05 o 
  -9   8   9       34.30       36.00     10.05 o 
  -8   8   9     1520.61     1429.99     49.96 o 
  -7   8   9       21.22       24.08      9.61 o 
  -6   8   9        8.93        7.11      8.13 o 
  -5   8   9      632.26      577.13     31.10 o 
  -4   8   9      642.79      657.26     31.16 o 
  -3   8   9      123.46      158.44     12.85 o 
  -2   8   9      722.60      763.05     24.08 o 
  -1   8   9       23.31       19.01      6.65 o 
   0   8   9     1191.32     1195.35     36.21 o 
   1   8   9     1315.84     1271.58     38.17 o 
   2   8   9      864.59      825.12     29.43 o 
   3   8   9       16.02        7.68     10.42 o 
   4   8   9      565.77      593.90     32.69 o 
   5   8   9       16.46       24.70     22.67 o 
   6   8   9      534.72      553.91     32.75 o 
 -10   9   9      189.57      181.33     54.69 o 
  -9   9   9      439.43      395.53     38.86 o 
  -8   9   9      103.74      101.73     17.19 o 
  -7   9   9       37.90       30.50     10.49 o 
  -6   9   9      312.07      319.23     21.97 o 
  -5   9   9       11.56       16.24      7.78 o 
  -4   9   9     1784.70     1698.03     49.44 o 
  -3   9   9      208.26      271.28     16.82 o 
  -2   9   9       29.74       28.21      7.98 o 
  -1   9   9     1999.60     1908.58     44.90 o 
   0   9   9       41.39       18.00      7.01 o 
   1   9   9      568.24      597.70     21.93 o 
   2   9   9      137.34      138.89     17.70 o 
   3   9   9      912.73      966.77     42.19 o 
   4   9   9      138.82      142.23     18.95 o 
   5   9   9      643.69      684.17     36.84 o 
  -8  10   9       16.79       20.64     15.67 o 
  -7  10   9     1649.00     1711.48     76.27 o 
  -6  10   9       13.70       21.53      9.91 o 
  -5  10   9      479.84      483.91     23.84 o 
  -4  10   9        6.56        5.17      7.18 o 
  -3  10   9      582.46      565.15     24.90 o 
  -2  10   9      588.23      504.96     22.99 o 
  -1  10   9      937.24      984.68     40.09 o 
   0  10   9      437.52      405.24     18.31 o 
   1  10   9       18.06       11.16     11.61 o 
   2  10   9      164.85      191.18     20.63 o 
   3  10   9      225.64      230.99     32.06 o 
  -6  11   9      399.68      369.64     24.33 o 
  -5  11   9       78.50       82.85     12.88 o 
  -4  11   9      772.71      786.77     31.09 o 
  -3  11   9      164.86      178.13     15.35 o 
  -2  11   9      942.05      956.04     33.93 o 
  -1  11   9        3.68        0.83     14.51 o 
   0  11   9      868.82      849.35     51.23 o 
 -14   0  10     2901.59     2870.85    107.46 o 
 -12   0  10     3522.08     3276.88     77.00 o 
 -10   0  10     1798.14     1828.24     46.05 o 
  -8   0  10     1887.11     1761.70     50.16 o 
  -6   0  10       56.52       42.71      6.82 o 
  -4   0  10      178.44      179.51     14.48 o 
  -2   0  10     1251.72     1409.05     48.72 o 
   0   0  10     2752.94     2660.35     81.38 o 
   2   0  10     2890.77     2853.90     88.49 o 
   4   0  10      462.17      476.86     41.26 o 
   6   0  10     3586.12     4020.23    173.67 o 
   8   0  10      576.55      652.45     51.81 o 
 -14   1  10       61.73       44.74     12.58 o 
 -13   1  10     1974.89     2067.44     59.76 o 
 -12   1  10      373.02      357.76     16.63 o 
 -11   1  10     2501.47     2472.11     43.93 o 
 -10   1  10     1461.59     1455.37     29.39 o 
  -9   1  10      647.50      627.18     18.71 o 
  -8   1  10     9163.25     8730.08    137.49 o 
  -7   1  10     1118.87     1112.01     24.92 o 
  -6   1  10     2027.72     1929.86     49.74 o 
  -5   1  10       49.13       60.17      6.98 o 
  -4   1  10      562.80      551.19     26.06 o 
  -3   1  10     1375.67     1410.91     35.10 o 
  -2   1  10      354.79      365.11     17.76 o 
  -1   1  10      161.46      148.75      8.88 o 
   0   1  10       98.40      103.15     20.47 o 
   1   1  10      433.76      427.91     32.56 o 
   2   1  10      371.15      417.18     20.80 o 
   3   1  10     6426.77     6608.40    151.17 o 
   4   1  10      373.17      448.77     23.55 o 
   5   1  10     1106.23     1181.70     41.69 o 
   6   1  10       44.02       64.01     13.63 o 
   7   1  10      558.73      629.72     50.85 o 
   8   1  10       89.03       80.95     16.24 o 
   9   1  10     1109.67     1259.26     55.29 o 
 -14   2  10      691.21      759.00     31.30 o 
 -13   2  10      598.19      628.09     27.21 o 
 -12   2  10        2.63       -4.70      4.70 o 
 -11   2  10     2074.64     2093.45     48.32 o 
 -10   2  10       72.88       79.30      7.34 o 
  -9   2  10     3033.26     3062.40     51.24 o 
  -8   2  10       18.32       22.73      4.97 o 
  -7   2  10      703.24      738.78     27.83 o 
  -6   2  10      898.06      867.87     30.37 o 
  -5   2  10    12066.12    12080.29    257.65 o 
  -4   2  10       44.16       58.45      8.83 o 
  -3   2  10     5977.31     5800.66    113.78 o 
  -2   2  10        9.04       -0.18      4.27 o 
  -1   2  10     3715.48     3792.79     78.28 o 
   0   2  10     2866.77     2762.92     85.35 o 
   1   2  10     3731.96     3946.43     95.59 o 
   2   2  10      202.02      214.41     15.49 o 
   3   2  10     1620.69     1715.27    118.80 o 
   4   2  10        1.24        2.90      8.02 o 
   5   2  10        0.45        6.02      8.38 o 
   6   2  10       73.02       82.26     13.04 o 
   7   2  10      190.52      274.39     21.12 o 
   8   2  10      305.92      332.08     24.03 o 
 -14   3  10     1147.26     1150.53     40.89 o 
 -13   3  10        2.88        5.89      7.15 o 
 -12   3  10     1370.28     1316.95     36.42 o 
 -11   3  10      332.09      350.80     16.81 o 
 -10   3  10      540.46      550.15     21.34 o 
  -9   3  10      318.48      303.44     14.65 o 
  -8   3  10     5134.93     5069.21     84.71 o 
  -7   3  10       51.40       64.79      7.00 o 
  -6   3  10     3583.01     3510.84     73.68 o 
  -5   3  10      213.36      225.02     27.25 o 
  -4   3  10     4241.23     4313.07     88.68 o 
  -3   3  10      763.42      728.92     23.86 o 
  -2   3  10    10501.04    10117.50    190.60 o 
  -1   3  10      531.84      492.75     19.11 o 
   0   3  10     4447.19     4431.68     90.95 o 
   1   3  10     1183.31     1096.65     31.00 o 
   2   3  10       87.88      129.38     13.21 o 
   3   3  10      479.10      437.48     23.56 o 
   4   3  10      695.62      753.86     31.70 o 
   5   3  10       31.83       29.87     10.52 o 
   6   3  10       30.76       14.21      9.77 o 
   7   3  10       86.16       92.87     14.53 o 
   8   3  10       70.04       39.02     12.81 o 
 -13   4  10       10.07       11.55      7.77 o 
 -12   4  10      390.83      393.82     29.79 o 
 -11   4  10     1849.21     1914.40     46.75 o 
 -10   4  10      122.60      108.81     10.22 o 
  -9   4  10     4118.08     3987.14     78.88 o 
  -8   4  10      579.34      550.46     29.69 o 
  -7   4  10     2317.47     2404.14     50.04 o 
  -6   4  10      125.41      136.90     12.02 o 
  -5   4  10    10451.82    10475.44    226.88 o 
  -4   4  10       44.02       36.79      6.86 o 
  -3   4  10     2165.41     2065.37     49.48 o 
  -2   4  10      889.77      855.91     37.65 o 
  -1   4  10     1604.54     1637.49     41.56 o 
   0   4  10      509.93      505.20     19.84 o 
   1   4  10     1053.80     1060.29     31.04 o 
   2   4  10     1527.65     1421.90     64.69 o 
   3   4  10      624.06      676.81     35.37 o 
   4   4  10      330.44      306.49     29.95 o 
   5   4  10       12.26       -1.27      7.82 o 
   6   4  10      428.04      460.53     27.81 o 
   7   4  10      239.01      311.72     38.64 o 
   8   4  10        1.90        8.75     16.60 o 
 -13   5  10     2069.60     2109.15     60.88 o 
 -12   5  10      120.51      101.64     13.17 o 
 -11   5  10     3257.79     3215.49     69.32 o 
 -10   5  10      158.44      176.28     15.37 o 
  -9   5  10     1314.86     1297.17     39.14 o 
  -8   5  10     1951.99     1957.37     77.55 o 
  -7   5  10        9.52       12.89      6.89 o 
  -6   5  10      418.96      419.70     18.21 o 
  -5   5  10       42.50       46.22      7.46 o 
  -4   5  10       92.12       91.00      9.55 o 
  -3   5  10      204.76      243.00     14.05 o 
  -2   5  10      431.93      397.83     18.04 o 
  -1   5  10     1186.28     1072.75     31.79 o 
   0   5  10      138.87      131.62     11.03 o 
   1   5  10      335.40      307.34     16.11 o 
   2   5  10      316.14      304.06     16.60 o 
   3   5  10     2151.04     2081.52     52.67 o 
   4   5  10      703.50      758.06     27.37 o 
   5   5  10     1842.93     2022.99    126.74 o 
   6   5  10       20.00       37.80     12.12 o 
   7   5  10     1349.88     1430.81     69.04 o 
 -12   6  10      656.91      606.60     33.67 o 
 -11   6  10       14.72        1.77      7.15 o 
 -10   6  10     1251.65     1317.53     41.56 o 
  -9   6  10      445.81      468.85     28.53 o 
  -8   6  10      531.41      512.71     26.86 o 
  -7   6  10     1953.54     1875.37     57.78 o 
  -6   6  10       56.22       73.28     11.37 o 
  -5   6  10       54.37       63.99      8.80 o 
  -4   6  10       39.70       67.90     11.77 o 
  -3   6  10       46.04       55.90      8.59 o 
  -2   6  10       47.65       55.11      8.69 o 
  -1   6  10      217.40      203.05     13.70 o 
   0   6  10     1044.97      986.04     31.04 o 
   1   6  10        6.65       10.75      6.58 o 
   2   6  10      737.62      721.01     26.41 o 
   3   6  10        7.55       13.29      7.57 o 
   4   6  10      622.99      657.60     26.15 o 
   5   6  10       68.98       88.86     15.37 o 
   6   6  10     1625.73     1764.92     78.25 o 
   7   6  10      287.36      250.22     31.41 o 
 -11   7  10      535.60      573.64     32.78 o 
 -10   7  10      479.84      547.76     29.66 o 
  -9   7  10        4.79        0.26      7.76 o 
  -8   7  10      554.59      642.59     36.70 o 
  -7   7  10     1127.44     1073.33     40.90 o 
  -6   7  10     1587.90     1493.11     50.14 o 
  -5   7  10      153.39      144.10     13.07 o 
  -4   7  10     1166.92     1133.46     35.73 o 
  -3   7  10      270.07      268.22     19.11 o 
  -2   7  10      838.24      862.77     29.13 o 
  -1   7  10      714.11      680.03     25.64 o 
   0   7  10      496.32      511.61     30.33 o 
   1   7  10      271.24      266.47     16.66 o 
   2   7  10      802.35      810.80     33.78 o 
   3   7  10     2116.15     2165.90     56.01 o 
   4   7  10       25.34       24.99     12.22 o 
   5   7  10       83.31       92.09     15.43 o 
   6   7  10       45.99       75.65     36.46 o 
 -10   8  10      168.05      193.59     20.98 o 
  -9   8  10     1000.65     1106.66     44.43 o 
  -8   8  10       51.46       54.75     12.55 o 
  -7   8  10     1956.96     1948.72     61.69 o 
  -6   8  10       11.92        8.00      8.28 o 
  -5   8  10     2259.34     2273.34     73.58 o 
  -4   8  10        2.19        7.16      6.76 o 
  -3   8  10     2917.50     2956.49     70.77 o 
  -2   8  10      223.47      216.10     13.59 o 
  -1   8  10     3399.79     3280.34     75.32 o 
   0   8  10     1510.61     1477.32     42.41 o 
   1   8  10      552.73      566.67     28.11 o 
   2   8  10        2.27        3.16      7.13 o 
   3   8  10      154.96      137.30     17.50 o 
   4   8  10       60.47       44.22     13.82 o 
   5   8  10       41.94       60.15     15.32 o 
  -9   9  10      212.68      231.04     21.02 o 
  -8   9  10     1424.07     1446.50     52.44 o 
  -7   9  10       29.84       30.74     10.63 o 
  -6   9  10     1615.44     1537.62     52.78 o 
  -5   9  10       21.36       15.61      9.20 o 
  -4   9  10     1742.07     1678.31     48.05 o 
  -3   9  10       89.90       85.16     11.22 o 
  -2   9  10      616.76      644.95     26.26 o 
  -1   9  10     1443.59     1319.99     35.83 o 
   0   9  10      538.49      550.57     21.68 o 
   1   9  10      806.98      819.41     30.57 o 
   2   9  10      266.70      270.79     23.32 o 
   3   9  10        7.74       21.84     12.81 o 
  -7  10  10      602.31      589.60     40.60 o 
  -6  10  10       67.75       60.47     13.17 o 
  -5  10  10      536.09      547.80     43.07 o 
  -4  10  10      119.30      146.46     14.39 o 
  -3  10  10      445.36      453.57     23.10 o 
  -2  10  10       44.54       48.56     10.22 o 
  -1  10  10      181.78      132.03     13.27 o 
   0  10  10       79.01       69.85     12.29 o 
   1  10  10      645.19      705.62     38.09 o 
 -13   0  11       40.57       37.47     12.84 o 
 -11   0  11     1156.86     1200.36     40.29 o 
  -9   0  11     3930.58     3833.10     86.28 o 
  -7   0  11     3078.28     3055.38     92.36 o 
  -5   0  11    14264.88    13653.43    497.97 o 
  -3   0  11     5802.65     5899.85    231.24 o 
  -1   0  11      719.98      746.49     32.65 o 
   1   0  11      794.64      858.74     55.65 o 
   3   0  11      707.43      905.75     59.49 o 
   5   0  11       30.27       42.22     18.23 o 
   7   0  11     1028.20     1211.83     76.76 o 
 -14   1  11      404.26      366.61     22.71 o 
 -13   1  11      268.02      260.02     13.91 o 
 -12   1  11      752.18      743.66     22.83 o 
 -11   1  11      838.13      838.32     19.95 o 
 -10   1  11     1165.53     1126.85     23.71 o 
  -9   1  11       50.64       65.30      8.05 o 
  -8   1  11     3619.68     3574.33     62.84 o 
  -7   1  11      767.66      776.66     19.96 o 
  -6   1  11     5984.50     6025.87    136.81 o 
  -5   1  11        0.08       -1.89      5.15 o 
  -4   1  11     2168.18     2022.91    176.06 o 
  -3   1  11      562.89      567.98     51.81 o 
  -2   1  11     7443.78     7605.27    168.92 o 
  -1   1  11      354.87      343.03     18.06 o 
   0   1  11     1867.43     1928.99     53.89 o 
   1   1  11       14.19       16.99      7.37 o 
   2   1  11     1861.13     2021.64     57.40 o 
   3   1  11      158.33      196.94     25.84 o 
   4   1  11      135.16      208.94     23.99 o 
   5   1  11       33.18       39.79     12.84 o 
   6   1  11       24.54       32.14     12.89 o 
   7   1  11      359.13      411.43     35.02 o 
   8   1  11       99.15       88.66     17.89 o 
 -14   2  11     1558.43     1484.72     47.14 o 
 -13   2  11       23.63       29.57      7.70 o 
 -12   2  11     1995.65     1890.07     47.20 o 
 -11   2  11     1899.54     1956.71     46.47 o 
 -10   2  11     1680.90     1606.53     35.12 o 
  -9   2  11     1539.09     1483.47     42.61 o 
  -8   2  11     2312.45     2186.22     39.46 o 
  -7   2  11      544.68      548.51     26.61 o 
  -6   2  11       26.78       32.37      7.33 o 
  -5   2  11      830.50      828.74     29.72 o 
  -4   2  11      135.56      142.76     12.36 o 
  -3   2  11      938.12      940.37     47.02 o 
  -2   2  11      129.95      124.73     11.99 o 
  -1   2  11      181.58      204.69     18.02 o 
   0   2  11     1131.07     1124.60     37.28 o 
   1   2  11     3156.56     3246.24     82.71 o 
   2   2  11     2997.65     2944.20     77.32 o 
   3   2  11      339.98      418.35     23.01 o 
   4   2  11     1383.84     1296.48     69.25 o 
   5   2  11        6.42        9.01      9.42 o 
   6   2  11     1995.12     2180.75     78.93 o 
   7   2  11       15.04       12.33     11.30 o 
 -13   3  11     3737.48     3919.41     81.56 o 
 -12   3  11       40.98       36.30      9.51 o 
 -11   3  11     2119.25     2087.03     49.27 o 
 -10   3  11      297.97      289.86     15.23 o 
  -9   3  11      320.34      302.50     15.00 o 
  -8   3  11       28.21       31.99      7.09 o 
  -7   3  11      306.50      300.50     17.83 o 
  -6   3  11        1.66        5.09      5.78 o 
  -5   3  11     1120.05     1122.21     46.95 o 
  -4   3  11       33.33       38.23      6.97 o 
  -3   3  11      212.08      195.60     12.46 o 
  -2   3  11      425.19      403.96     17.34 o 
  -1   3  11      210.89      186.72     14.54 o 
   0   3  11       37.78       40.33      8.89 o 
   1   3  11     1181.34     1128.03     38.93 o 
   2   3  11       30.96       31.64      9.18 o 
   3   3  11     2692.35     2778.97     77.95 o 
   4   3  11       34.24       23.91     10.17 o 
   5   3  11      713.60      762.71     37.07 o 
   6   3  11        2.72        1.89      9.16 o 
   7   3  11      275.08      295.82     45.30 o 
 -13   4  11      925.32      920.32     35.73 o 
 -12   4  11      347.14      328.08     17.80 o 
 -11   4  11      296.02      266.52     15.72 o 
 -10   4  11     2002.30     1999.51     53.05 o 
  -9   4  11     1562.38     1502.66     56.11 o 
  -8   4  11     1693.64     1572.13     53.49 o 
  -7   4  11     1023.46      991.88     30.71 o 
  -6   4  11      233.34      254.29     16.58 o 
  -5   4  11      466.73      557.42     26.23 o 
  -4   4  11       46.62       41.76      7.63 o 
  -3   4  11      312.06      301.76     17.03 o 
  -2   4  11      360.22      337.99     16.66 o 
  -1   4  11     2005.90     1968.66     48.52 o 
   0   4  11     1061.73     1064.00     37.57 o 
   1   4  11     1198.10     1254.07     42.65 o 
   2   4  11       61.73       74.10     11.43 o 
   3   4  11      366.36      429.52     64.60 o 
   4   4  11       86.12       88.48     14.52 o 
   5   4  11       11.28       24.81     11.27 o 
   6   4  11     1584.67     1786.62     64.02 o 
   7   4  11        7.45       -8.85      8.85 o 
 -12   5  11      556.78      629.18     28.04 o 
 -11   5  11      347.64      373.69     21.12 o 
 -10   5  11     1042.94     1074.66     41.58 o 
  -9   5  11       48.25       40.85     10.58 o 
  -8   5  11     2475.66     2465.93     72.38 o 
  -7   5  11      525.24      538.27     26.92 o 
  -6   5  11     5391.54     5476.43    135.08 o 
  -5   5  11      215.60      229.63     14.29 o 
  -4   5  11     4065.98     3929.98     84.86 o 
  -3   5  11      171.20      188.90     13.12 o 
  -2   5  11     3549.41     3495.56     77.04 o 
  -1   5  11       62.55       57.82     10.46 o 
   0   5  11     1270.22     1307.12     37.44 o 
   1   5  11        1.15       -3.28      5.70 o 
   2   5  11      218.42      234.32     18.21 o 
   3   5  11      365.35      377.00     25.12 o 
   4   5  11      254.52      305.49     22.40 o 
   5   5  11       22.00        6.51      9.18 o 
   6   5  11      232.93      337.07     24.35 o 
 -12   6  11       85.25       73.61     13.65 o 
 -11   6  11      330.57      324.81     23.40 o 
 -10   6  11       40.40       24.58      9.78 o 
  -9   6  11     1707.74     1829.81     58.93 o 
  -8   6  11      156.70      139.58     15.77 o 
  -7   6  11     1265.69     1282.03     46.17 o 
  -6   6  11       87.44      101.31     13.34 o 
  -5   6  11     5846.90     5846.95    111.29 o 
  -4   6  11      131.03      133.16     12.10 o 
  -3   6  11     2373.63     2461.20     59.15 o 
  -2   6  11      582.18      633.74     24.51 o 
  -1   6  11     1277.75     1198.00     36.04 o 
   0   6  11        7.48        3.12      6.61 o 
   1   6  11     1215.20     1199.56     84.14 o 
   2   6  11       25.80        7.36      7.11 o 
   3   6  11      856.53      926.53     37.97 o 
   4   6  11        1.56        7.47      9.45 o 
   5   6  11       23.76       41.78     19.19 o 
 -11   7  11      297.66      295.01     23.09 o 
 -10   7  11      349.18      326.91     31.73 o 
  -9   7  11     1482.12     1442.01     65.34 o 
  -8   7  11     1713.04     1760.79     63.97 o 
  -7   7  11      346.20      284.68     21.16 o 
  -6   7  11      929.98      916.85     37.59 o 
  -5   7  11        4.60       10.06      6.76 o 
  -4   7  11      121.58      137.24     13.06 o 
  -3   7  11        0.71        0.51      5.81 o 
  -2   7  11     2551.30     2607.96     63.22 o 
  -1   7  11      347.31      372.30     19.49 o 
   0   7  11     1423.70     1504.40     43.07 o 
   1   7  11      733.52      695.33     27.06 o 
   2   7  11      170.51      205.92     15.62 o 
   3   7  11       34.04       40.68      9.62 o 
   4   7  11      144.43      163.73     28.78 o 
   5   7  11      870.29      852.28     53.59 o 
 -10   8  11      458.81      393.20     26.96 o 
  -9   8  11      197.45      196.42     19.91 o 
  -8   8  11        4.72       -7.85      7.85 o 
  -7   8  11        9.83       16.44     10.06 o 
  -6   8  11      131.06      123.49     15.46 o 
  -5   8  11      309.98      330.90     19.46 o 
  -4   8  11        1.81        9.29      6.87 o 
  -3   8  11      100.09      107.01     12.13 o 
  -2   8  11       31.64       42.43      9.45 o 
  -1   8  11      105.81      138.26     16.09 o 
   0   8  11      343.07      302.29     18.10 o 
   1   8  11      231.96      247.52     16.91 o 
   2   8  11      871.04      825.29     30.72 o 
   3   8  11       44.06       52.73     14.27 o 
  -8   9  11       30.02       47.12     13.59 o 
  -7   9  11       55.33       41.58     12.26 o 
  -6   9  11        5.87        2.72      9.26 o 
  -5   9  11       84.21       68.01     10.92 o 
  -4   9  11      187.33      216.98     16.73 o 
  -3   9  11       56.03       63.04     10.48 o 
  -2   9  11       51.86       37.43      9.04 o 
  -1   9  11        2.28        5.12      6.28 o 
   0   9  11      268.86      294.80     18.85 o 
   1   9  11      245.73      240.85     17.29 o 
   2   9  11       31.19       38.45     13.52 o 
  -5  10  11      387.38      393.39     22.53 o 
  -4  10  11       47.13       34.63     10.02 o 
  -3  10  11      814.04      800.30     31.76 o 
  -2  10  11       47.67       48.01     10.54 o 
  -1  10  11      819.89      781.95     30.83 o 
 -12   0  12      568.65      588.60     29.50 o 
 -10   0  12     1930.75     1958.10     50.07 o 
  -8   0  12      195.68      210.56     15.13 o 
  -6   0  12     1498.08     1554.36     82.52 o 
  -4   0  12     1061.63     1108.20     66.20 o 
  -2   0  12        4.68        0.96     11.51 o 
   0   0  12     3353.02     3107.76    139.12 o 
   2   0  12        4.14        0.00     12.47 o 
   4   0  12      326.43      274.41     34.54 o 
   6   0  12      877.04      970.04     68.12 o 
 -13   1  12     1587.16     1620.04     39.11 o 
 -12   1  12      215.87      186.35     11.94 o 
 -11   1  12     2962.02     2917.92     48.19 o 
 -10   1  12        3.23        2.02      3.79 o 
  -9   1  12     1424.05     1380.92     31.42 o 
  -8   1  12        9.11        5.60      4.92 o 
  -7   1  12      269.38      283.94     16.94 o 
  -6   1  12      787.66      821.76     56.13 o 
  -5   1  12      327.73      353.10     61.41 o 
  -4   1  12     1274.94     1307.77     72.92 o 
  -3   1  12     1778.36     1702.56     78.20 o 
  -2   1  12     2047.39     2132.73     64.05 o 
  -1   1  12        1.07        3.53      7.31 o 
   0   1  12     2166.69     2228.56    150.64 o 
   1   1  12      104.13       94.27     17.75 o 
   2   1  12      162.79      192.16     20.01 o 
   3   1  12     2789.55     2632.24     89.71 o 
   4   1  12      135.52      151.08     19.33 o 
   5   1  12      593.08      669.87     37.92 o 
   6   1  12       10.36       20.63     12.21 o 
 -13   2  12       38.21       57.32      8.55 o 
 -12   2  12      723.46      720.30     23.21 o 
 -11   2  12     1234.06     1168.71     31.18 o 
 -10   2  12      672.25      709.28     21.10 o 
  -9   2  12     3675.67     3487.06     74.01 o 
  -8   2  12      318.05      307.35     18.26 o 
  -7   2  12     1867.27     1867.14     83.67 o 
  -6   2  12       14.41       20.10      7.08 o 
  -5   2  12     5749.47     5690.74    195.25 o 
  -4   2  12      144.78      121.75     15.35 o 
  -3   2  12     2652.57     2718.39     71.64 o 
  -2   2  12        0.03       -4.34      5.48 o 
  -1   2  12     2348.34     2436.02     66.27 o 
   0   2  12      222.80      183.64     14.82 o 
   1   2  12     1088.15     1244.08     42.05 o 
   2   2  12       22.40       22.11      8.83 o 
   3   2  12      339.51      401.75     28.28 o 
   4   2  12      155.25      175.97     20.22 o 
   5   2  12        6.05       31.49     19.67 o 
   6   2  12      623.15      714.75     40.44 o 
 -13   3  12      130.18      121.73     12.28 o 
 -12   3  12      288.95      257.18     15.57 o 
 -11   3  12       31.04       21.28      7.90 o 
 -10   3  12      846.34      895.08     31.36 o 
  -9   3  12      227.53      224.75     18.94 o 
  -8   3  12     6123.95     6155.55    124.56 o 
  -7   3  12        2.16       -2.39      5.78 o 
  -6   3  12     5139.26     5210.02    122.73 o 
  -5   3  12       71.33       62.93     10.09 o 
  -4   3  12     1508.09     1543.43     47.80 o 
  -3   3  12        0.37        6.79      5.78 o 
  -2   3  12     2253.06     2219.63     62.21 o 
  -1   3  12       79.69       57.68      9.94 o 
   0   3  12     1002.01     1110.75     38.75 o 
   1   3  12      116.86      117.97     13.23 o 
   2   3  12     1263.23     1421.38     47.39 o 
   3   3  12       11.92       14.40      9.28 o 
   4   3  12     1238.71     1435.81     73.85 o 
   5   3  12       58.46       76.32     16.79 o 
   6   3  12      340.40      468.62     33.17 o 
 -12   4  12     1162.35     1176.49     39.21 o 
 -11   4  12     1141.86     1179.94     44.44 o 
 -10   4  12      895.01      868.37     36.31 o 
  -9   4  12      715.75      742.97     48.09 o 
  -8   4  12      774.71      755.89     32.62 o 
  -7   4  12      247.98      251.17     22.56 o 
  -6   4  12       16.59       27.95      8.44 o 
  -5   4  12     2284.48     2330.12     83.79 o 
  -4   4  12        0.95        3.19      5.50 o 
  -3   4  12     3238.86     3351.68     86.38 o 
  -2   4  12       23.12       12.90      7.16 o 
  -1   4  12      845.87      888.59     34.06 o 
   0   4  12       26.30       13.56      7.97 o 
   1   4  12     2450.35     2545.99     72.03 o 
   2   4  12      191.03      175.32     26.07 o 
   3   4  12      116.50      132.50     19.70 o 
   4   4  12      396.97      392.07     24.98 o 
   5   4  12        1.89        9.52     10.35 o 
   6   4  12      527.83      582.32     36.75 o 
 -12   5  12       30.96       25.61     10.50 o 
 -11   5  12      359.80      341.75     24.00 o 
 -10   5  12       49.23       49.39     12.53 o 
  -9   5  12      433.85      368.13     23.77 o 
  -8   5  12      447.69      432.48     25.08 o 
  -7   5  12      706.26      758.72     33.34 o 
  -6   5  12      191.68      202.29     16.20 o 
  -5   5  12      370.53      380.03     27.16 o 
  -4   5  12      338.75      338.18     19.39 o 
  -3   5  12       99.62       85.36     10.31 o 
  -2   5  12     1194.49     1163.42     35.22 o 
  -1   5  12      318.39      265.82     18.95 o 
   0   5  12      223.49      244.37     18.44 o 
   1   5  12      836.89      770.21     33.21 o 
   2   5  12       34.81       23.44      9.38 o 
   3   5  12      931.98      940.24     38.77 o 
   4   5  12      437.54      460.18     27.53 o 
   5   5  12      158.88      148.34     22.75 o 
 -11   6  12       38.37       49.17     12.67 o 
 -10   6  12     1003.48     1051.33     43.06 o 
  -9   6  12        0.22        1.13      7.94 o 
  -8   6  12     1452.69     1462.75     51.50 o 
  -7   6  12      152.49      193.56     18.07 o 
  -6   6  12      487.30      468.15     26.11 o 
  -5   6  12        2.15       -4.83      4.83 o 
  -4   6  12       14.43       23.22      7.41 o 
  -3   6  12      406.61      405.89     19.85 o 
  -2   6  12       47.28       51.92      9.14 o 
  -1   6  12      586.49      638.70     25.38 o 
   0   6  12     1104.83     1084.32     40.81 o 
   1   6  12      287.76      270.00     20.45 o 
   2   6  12      656.65      621.09     30.89 o 
   3   6  12      177.27      174.25     18.03 o 
   4   6  12      202.73      213.13     27.62 o 
 -10   7  12      636.77      672.78     37.27 o 
  -9   7  12      418.02      419.83     27.07 o 
  -8   7  12      324.36      295.36     22.69 o 
  -7   7  12       15.14       27.40      9.73 o 
  -6   7  12      869.56      822.68     42.60 o 
  -5   7  12       19.53       18.38      8.34 o 
  -4   7  12     1675.31     1615.35     86.07 o 
  -3   7  12      224.50      219.45     15.29 o 
  -2   7  12      851.28      890.57     31.16 o 
  -1   7  12       17.08        8.49      7.28 o 
   0   7  12      481.29      447.76     21.92 o 
   1   7  12       39.69       40.22     11.25 o 
   2   7  12      323.46      345.87     29.06 o 
   3   7  12      477.90      549.43     30.75 o 
  -9   8  12      889.27     1073.66     71.96 o 
  -8   8  12        4.79        1.55      8.72 o 
  -7   8  12     2514.68     2409.15     76.46 o 
  -6   8  12       10.04        5.17      9.31 o 
  -5   8  12      949.51      902.07     33.55 o 
  -4   8  12       28.62       12.48      8.29 o 
  -3   8  12      908.70      889.75     36.10 o 
  -2   8  12      123.48      103.13     12.38 o 
  -1   8  12      552.20      567.11     25.40 o 
   0   8  12       25.14       31.92      9.28 o 
   1   8  12      585.01      601.24     27.84 o 
   2   8  12       73.95      100.13     15.07 o 
  -6   9  12      775.05      731.24     43.22 o 
  -5   9  12      112.58      114.40     13.89 o 
  -4   9  12      647.80      684.50     29.11 o 
  -3   9  12       74.14       44.26     10.94 o 
  -2   9  12     1310.13     1390.17     43.79 o 
  -1   9  12       17.58       14.82      7.94 o 
 -13   0  13       58.69       50.85     14.93 o 
 -11   0  13     1838.74     1914.91     50.60 o 
  -9   0  13     2326.57     2428.45    115.14 o 
  -7   0  13        9.66       45.10     16.31 o 
  -5   0  13     4452.44     4254.34    180.38 o 
  -3   0  13     3514.68     3224.82    144.88 o 
  -1   0  13     1049.72      862.57     59.49 o 
   1   0  13     4619.31     5033.44    212.05 o 
   3   0  13     2116.16     2407.34    121.85 o 
   5   0  13      178.88      241.79     34.54 o 
 -13   1  13     1432.26     1507.89     92.85 o 
 -12   1  13      100.54      114.11     14.10 o 
 -11   1  13      469.47      462.83     17.07 o 
 -10   1  13      370.81      375.98     15.22 o 
  -9   1  13      598.73      569.98     31.89 o 
  -8   1  13     4136.47     4302.91    128.21 o 
  -7   1  13       52.72       59.05     12.16 o 
  -6   1  13     1509.15     1509.43     58.30 o 
  -5   1  13      637.06      674.41     54.21 o 
  -4   1  13      601.46      626.07     33.92 o 
  -3   1  13      134.08      142.91     24.47 o 
  -2   1  13     3580.24     3548.16    156.40 o 
  -1   1  13        0.10        4.32      8.14 o 
   0   1  13      820.16      929.16     44.78 o 
   1   1  13      413.22      376.90     27.11 o 
   2   1  13      356.91      407.29     28.83 o 
   3   1  13      674.94      743.12     40.64 o 
   4   1  13      192.07      292.45     25.96 o 
   5   1  13      279.41      288.92     26.79 o 
 -12   2  13      875.97      870.79     31.84 o 
 -11   2  13       14.46       19.90      7.88 o 
 -10   2  13     1257.17     1242.62     40.23 o 
  -9   2  13      189.20      193.14     18.42 o 
  -8   2  13     1643.12     1704.18    170.79 o 
  -7   2  13      275.28      247.37     40.78 o 
  -6   2  13      103.28      122.32     15.93 o 
  -5   2  13     3496.30     3491.44    109.23 o 
  -4   2  13       11.41       21.38     11.51 o 
  -3   2  13     1267.47     1347.30     57.26 o 
  -2   2  13      116.21      105.88     12.16 o 
  -1   2  13       42.87       36.65     19.67 o 
   0   2  13      376.86      308.53     24.99 o 
   1   2  13       15.83        0.37     12.95 o 
   2   2  13      334.37      307.06     26.06 o 
   3   2  13      220.82      233.33     23.22 o 
   4   2  13       15.27        6.96     10.79 o 
   5   2  13        5.61        4.80     16.31 o 
 -12   3  13        7.53       10.86      8.13 o 
 -11   3  13     2768.90     2689.70     88.36 o 
 -10   3  13       27.38       31.51     11.57 o 
  -9   3  13      941.11      968.43     39.20 o 
  -8   3  13       22.11       25.80      8.72 o 
  -7   3  13     1824.45     1907.57     68.51 o 
  -6   3  13      136.12      160.94     39.34 o 
  -5   3  13      438.84      429.18     39.82 o 
  -4   3  13      473.19      473.61     34.06 o 
  -3   3  13       30.76       40.78      9.19 o 
  -2   3  13       49.87       53.63     10.02 o 
  -1   3  13      193.08      163.87     15.13 o 
   0   3  13       32.12       23.31      8.72 o 
   1   3  13       25.84       23.58      9.22 o 
   2   3  13       33.70       26.07     11.71 o 
   3   3  13     1203.61     1150.86     53.10 o 
   4   3  13        2.04       18.58     12.95 o 
   5   3  13      178.32      207.69     32.62 o 
 -12   4  13      470.97      446.08     32.48 o 
 -11   4  13        9.18        5.10      8.44 o 
 -10   4  13     1415.70     1404.68     50.06 o 
  -9   4  13      122.95      134.16     15.65 o 
  -8   4  13      300.03      312.96     24.24 o 
  -7   4  13     1312.10     1323.03     46.79 o 
  -6   4  13       96.59      101.49     12.81 o 
  -5   4  13     2612.12     2645.84     88.19 o 
  -4   4  13       97.49       91.85     12.16 o 
  -3   4  13      695.90      686.72     31.37 o 
  -2   4  13      145.52      182.14     16.13 o 
  -1   4  13      902.74      833.58     33.89 o 
   0   4  13      504.14      472.99     35.05 o 
   1   4  13      316.03      336.69     32.32 o 
   2   4  13      254.19      232.49     20.20 o 
   3   4  13      119.12      135.65     21.98 o 
   4   4  13      178.62      230.86     24.17 o 
 -11   5  13      519.08      573.81     31.21 o 
 -10   5  13      503.29      496.57     28.66 o 
  -9   5  13      267.16      307.01     23.74 o 
  -8   5  13      987.38      987.05     39.96 o 
  -7   5  13      296.44      330.16     22.77 o 
  -6   5  13     1068.56     1132.83     40.55 o 
  -5   5  13      107.26      132.04     14.03 o 
  -4   5  13      658.75      645.31     28.94 o 
  -3   5  13       24.60       14.32      8.35 o 
  -2   5  13     2587.46     2788.77     77.46 o 
  -1   5  13       28.93       26.49      9.71 o 
   0   5  13     1529.64     1641.38     53.79 o 
   1   5  13      191.69      205.04     29.56 o 
   2   5  13      413.33      502.52     27.98 o 
   3   5  13     1089.14     1175.92     55.05 o 
 -10   6  13       37.98       47.97     12.98 o 
  -9   6  13     1334.56     1406.46     51.44 o 
  -8   6  13       36.12       38.46     11.94 o 
  -7   6  13      813.99      781.97     47.49 o 
  -6   6  13       73.49       45.93     11.83 o 
  -5   6  13     2254.00     2355.48     67.49 o 
  -4   6  13        1.03       -0.88      6.27 o 
  -3   6  13      942.61     1001.54     43.46 o 
  -2   6  13       15.11       11.59      7.63 o 
  -1   6  13     1204.99     1222.94     44.90 o 
   0   6  13      172.37      150.56     16.36 o 
   1   6  13      971.92      941.21     86.40 o 
   2   6  13      311.65      316.10     22.97 o 
   3   6  13      516.19      607.37     32.80 o 
  -9   7  13      696.84      721.56     35.63 o 
  -8   7  13      835.42      860.34     50.58 o 
  -7   7  13        4.54       12.14      9.76 o 
  -6   7  13      927.44      901.24     39.11 o 
  -5   7  13       74.79       74.95     11.79 o 
  -4   7  13      651.59      683.86     32.41 o 
  -3   7  13       37.12       40.27      9.56 o 
  -2   7  13      800.69      814.01     35.00 o 
  -1   7  13       60.54       32.77     10.15 o 
   0   7  13      253.71      289.67     21.96 o 
   1   7  13      211.13      231.30     19.97 o 
  -7   8  13       43.90       28.43     11.62 o 
  -6   8  13      354.45      371.47     25.67 o 
  -5   8  13      308.21      295.28     23.54 o 
  -4   8  13       18.95       28.68      9.14 o 
  -3   8  13      123.81      129.71     13.95 o 
  -2   8  13       47.92       43.63     10.32 o 
  -1   8  13        8.70        0.83      8.73 o 
 -12   0  14     2228.77     2216.90    116.10 o 
 -10   0  14     2853.09     2974.05    109.86 o 
  -8   0  14     2866.02     2689.43    127.61 o 
  -6   0  14       13.51        5.76     12.47 o 
  -4   0  14      613.15      535.39     46.06 o 
  -2   0  14        5.92       20.15     14.39 o 
   0   0  14      117.15      108.42     24.95 o 
   2   0  14      530.95      483.58     46.06 o 
   4   0  14      430.29      422.17     45.10 o 
 -12   1  14        0.82        4.66      9.21 o 
 -11   1  14     1384.35     1419.50     47.14 o 
 -10   1  14      340.08      347.98     39.65 o 
  -9   1  14      482.77      490.48     47.01 o 
  -8   1  14     1394.79     1478.32     59.03 o 
  -7   1  14      439.56      489.44     30.86 o 
  -6   1  14     1924.40     1929.52     71.57 o 
  -5   1  14      687.65      816.31     41.39 o 
  -4   1  14      203.06      194.69     20.32 o 
  -3   1  14       49.16       30.68     11.86 o 
  -2   1  14      800.24      803.37     41.37 o 
  -1   1  14        0.10        4.87      8.51 o 
   0   1  14        2.44        5.66     15.83 o 
   1   1  14       13.08        8.06     11.51 o 
   2   1  14      435.18      527.31     40.78 o 
   3   1  14      294.21      305.35     27.72 o 
   4   1  14      145.65      210.98     34.54 o 
 -11   2  14      270.83      331.34     26.64 o 
 -10   2  14      271.80      290.40     20.12 o 
  -9   2  14      909.23      938.44     43.66 o 
  -8   2  14      152.34      182.50     20.63 o 
  -7   2  14      310.33      317.14     31.66 o 
  -6   2  14       70.79       82.53     25.43 o 
  -5   2  14     1327.76     1459.17     92.11 o 
  -4   2  14      362.38      398.47     41.26 o 
  -3   2  14     1527.67     1556.65     62.05 o 
  -2   2  14        4.48       16.69     11.51 o 
  -1   2  14      806.33      929.95     45.40 o 
   0   2  14      265.93      289.46     44.14 o 
   1   2  14     1124.96     1340.49     62.85 o 
   2   2  14        1.87       -8.99      8.99 o 
   3   2  14      238.28      310.74     27.42 o 
 -11   3  14       71.93       84.70     15.99 o 
 -10   3  14       62.72       59.03     14.05 o 
  -9   3  14      136.87      160.74     21.17 o 
  -8   3  14      464.16      527.20     31.54 o 
  -7   3  14       56.00       53.06     17.27 o 
  -6   3  14     2220.51     2290.40     80.38 o 
  -5   3  14        2.26        5.65      9.14 o 
  -4   3  14     1901.46     1922.28     71.57 o 
  -3   3  14       17.88       14.37      8.11 o 
  -2   3  14     3861.53     3971.07    124.48 o 
  -1   3  14        2.38       10.18      9.43 o 
   0   3  14     1427.32     1514.79     63.37 o 
   1   3  14        1.03        3.02      9.21 o 
   2   3  14      599.76      723.66     41.62 o 
   3   3  14        4.51        3.10     11.30 o 
 -10   4  14      463.36      440.28     26.84 o 
  -9   4  14     1615.36     1553.09    128.57 o 
  -8   4  14      505.40      501.13     44.62 o 
  -7   4  14       50.71       56.17     15.83 o 
  -6   4  14      356.58      400.19     36.94 o 
  -5   4  14     1779.01     1804.49     68.18 o 
  -4   4  14        8.61       16.50      7.90 o 
  -3   4  14      657.07      728.11     31.93 o 
  -2   4  14        3.00        5.68      7.63 o 
  -1   4  14      133.73      125.49     14.82 o 
   0   4  14      187.57      191.45     28.78 o 
   1   4  14     1323.50     1338.40     61.89 o 
   2   4  14      369.11      344.10     29.04 o 
 -10   5  14       85.33       80.03     14.94 o 
  -9   5  14     1359.24     1324.96     49.56 o 
  -8   5  14      854.04      937.94     54.83 o 
  -7   5  14      494.20      467.94     33.46 o 
  -6   5  14      303.97      235.67     33.58 o 
  -5   5  14      191.49      178.57     21.11 o 
  -4   5  14        7.33       19.42      8.02 o 
  -3   5  14       37.60       22.55      8.83 o 
  -2   5  14       72.07       75.99     12.46 o 
  -1   5  14       22.28       20.39      8.97 o 
   0   5  14       44.90       73.05     12.78 o 
   1   5  14       76.03       45.53     11.83 o 
   2   5  14       67.99       66.18     13.77 o 
  -8   6  14      780.51      760.52     36.70 o 
  -7   6  14      721.58      719.55     70.77 o 
  -6   6  14       15.96       21.03     11.74 o 
  -5   6  14       14.52       11.15      9.68 o 
  -4   6  14      164.95      162.05     16.21 o 
  -3   6  14       32.09       56.64     11.61 o 
  -2   6  14       19.66       27.61     13.39 o 
  -1   6  14       97.06       84.47     13.38 o 
   0   6  14        2.00        7.50      8.44 o 
  -7   7  14      357.70      325.26     37.42 o 
  -6   7  14      550.71      515.10     29.78 o 
  -5   7  14      414.22      401.97     34.54 o 
  -4   7  14      304.80      250.47     24.99 o 
  -3   7  14        4.13        1.92      7.76 o 
  -2   7  14      351.27      388.86     24.77 o 
  -1   7  14        0.94       -2.27      8.67 o 
  -9   0  15      617.02      621.74     50.85 o 
  -7   0  15      888.49      904.79     64.29 o 
  -5   0  15     5223.13     5317.45    224.52 o 
  -1   0  15      811.33      878.89     64.29 o 
   1   0  15      120.58      211.09     33.58 o 
 -10   1  15       44.05       58.59     11.77 o 
  -9   1  15      525.83      589.00     53.73 o 
  -8   1  15      883.08      935.64     45.46 o 
  -7   1  15      331.34      427.98     30.19 o 
  -6   1  15      745.92      806.95     43.66 o 
  -5   1  15       47.72       69.58     14.57 o 
  -4   1  15       51.38       62.44     21.11 o 
  -3   1  15      188.22      162.71     35.02 o 
  -2   1  15     1627.84     1807.66    101.71 o 
  -1   1  15        1.99        1.92      9.50 o 
   0   1  15      988.13     1128.76     53.93 o 
   1   1  15       13.55       16.95     11.99 o 
   2   1  15      317.54      397.62     31.87 o 
 -10   2  15     1683.73     1666.62     97.87 o 
  -9   2  15      230.47      227.69     22.36 o 
  -8   2  15      296.09      333.93     26.79 o 
  -7   2  15       13.23       13.37     10.11 o 
  -6   2  15      629.29      610.39     35.96 o 
  -5   2  15      116.54      123.74     17.97 o 
  -4   2  15      398.66      423.22     30.14 o 
  -3   2  15      341.57      309.91     26.79 o 
  -2   2  15      176.69      201.51     22.72 o 
  -1   2  15       44.59       52.94     20.63 o 
   0   2  15      354.22      248.95     25.44 o 
   1   2  15      683.64      829.32     96.43 o 
   2   2  15       27.81       42.93     15.56 o 
 -10   3  15       12.45       17.87     15.35 o 
  -9   3  15      796.96      704.14     83.47 o 
  -8   3  15      257.53      277.63     24.99 o 
  -7   3  15      336.51      368.69     27.79 o 
  -6   3  15        9.01       10.87      8.99 o 
  -5   3  15      706.67      820.80     43.08 o 
  -4   3  15       36.39       61.81     15.25 o 
  -3   3  15       21.56       30.15     12.42 o 
  -2   3  15        6.30       -4.07      8.46 o 
  -1   3  15      128.53      175.87     28.78 o 
   0   3  15      212.46      225.01     47.49 o 
   1   3  15       36.56       14.63     12.54 o 
  -9   4  15      537.37      526.92     43.18 o 
  -8   4  15      924.97      933.58     67.16 o 
  -7   4  15      274.03      312.55     27.35 o 
  -6   4  15      347.19      386.72     28.78 o 
  -5   4  15       92.17       87.80     15.93 o 
  -4   4  15      142.35      192.80     21.68 o 
  -3   4  15      411.97      462.29     32.18 o 
  -2   4  15       32.43       34.14     12.84 o 
  -1   4  15      437.07      470.80     33.16 o 
   0   4  15      396.74      386.91     30.73 o 
  -8   5  15      611.44      572.83     99.31 o 
  -7   5  15      244.82      285.93     37.42 o 
  -6   5  15     1255.75     1471.71    155.44 o 
  -5   5  15       57.11       35.03     12.54 o 
  -4   5  15     1006.98     1051.63     41.54 o 
  -3   5  15       15.30       13.02      8.67 o 
  -2   5  15      596.79      721.38     34.11 o 
  -1   5  15        0.77        2.02     11.51 o 
  -5   6  15     1315.03     1407.56     86.35 o 
  -4   6  15       43.15       47.37     11.81 o 
  -3   6  15     1207.99     1243.88     46.61 o 
  -8   0  16     1031.82     1160.97     75.80 o 
  -6   0  16      184.73      162.15     29.74 o 
  -4   0  16       94.67      146.80     29.74 o 
  -2   0  16       40.96      108.42     26.87 o 
   0   0  16       90.99       94.03     25.91 o 
  -9   1  16      716.75      794.03     86.35 o 
  -8   1  16       60.28       57.68     14.93 o 
  -7   1  16      720.38      848.94     47.01 o 
  -6   1  16       18.74       12.44     11.03 o 
  -5   1  16      629.46      684.94     50.37 o 
  -4   1  16      279.79      293.11     27.47 o 
  -3   1  16      129.72      115.66     18.57 o 
  -2   1  16      574.47      702.42     66.20 o 
  -1   1  16       11.95        4.32     10.86 o 
  -8   2  16      388.47      422.79     30.86 o 
  -7   2  16      150.03      139.27     48.93 o 
  -6   2  16       12.82       11.66     10.79 o 
  -5   2  16     1171.33     1169.93     54.94 o 
  -4   2  16       36.01       19.13     11.47 o 
  -3   2  16      758.20      853.31     47.49 o 
  -2   2  16       31.74       61.28     15.93 o 
  -1   2  16      140.82      147.88     21.58 o 
  -7   3  16        2.93        1.92      9.50 o 
  -6   3  16     1050.60     1094.56     52.24 o 
  -5   3  16        2.28        7.20     10.18 o 
  -4   3  16      174.81      160.20     21.36 o 
  -3   3  16        3.55       17.19     11.86 o 
  -2   3  16     1362.75     1282.63     87.79 o 
  -6   4  16       80.11       97.67     17.64 o 
  -5   4  16      582.89      646.25     39.35 o 
  -4   4  16        2.06       -7.04     11.51 o 
                                                 
